# Supplementary material for: A micro-genesis account of longer-form reinforcement learning in structured and unstructured environments
Source: NPJ Sci Learn. 2021 Jun 23;6:19. doi: 10.1038/s41539-021-00098-4 (PMC8222288; doi:10.1038/s41539-021-00098-4)
Supplement: Supplementary file 2 — Supplementary Data 1 [file 41539_2021_98_MOESM2_ESM.xlsx]

## Sheet: Experiment 1-4
		WIN RATE
			WS	LS		WS_S	WS_U	WS_D	WU_S	WU_U	WU_D	WD_S	WD_U	WD_D	LS_S	LS_U	LS_D	LU_S	LU_U	LU_D	LD_S	LD_U	LD_D	DS_S	DS_U	DS_D	DU_S	DU_U	DU_D	DD_S	DD_U	DD_D			WStay_Stay	LStay_Stay	DStay_Stay		Wshift_Shift	Lshift_Shift	Dshift_Shift
Forder & Dyson (2016)		0.313333	0.173913	0.681818		0.25	0.125	0.625	0.357143	0.357143	0.285714	0.291667	0.375	0.333333	0.214286	0.5	0.285714	0.285714	0.571429	0.142857	0.6	0.133333	0.266667	0.333333	0.233333	0.433333	0.294118	0.294118	0.411765	0.583333	0	0.416667			0.25	0.214286	0.333333		0.337798	0.278571	0.280637
		0.373333	0.321429	0.555556		0.277778	0.388889	0.333333	0.294118	0.470588	0.235294	0.25	0.2	0.55	0.5	0.4	0.1	0.285714	0.5	0.214286	0.0909091	0.272727	0.636364	0.375	0.125	0.5	0.380952	0.428571	0.190476	0.263158	0.210526	0.526316			0.277778	0.5	0.375		0.363971	0.405844	0.338972
		0.32	0.458333	0.683333		0.136364	0.454545	0.409091	0.25	0.375	0.375	0.333333	0.333333	0.333333	0.578947	0.157895	0.263158	0.333333	0.333333	0.333333	0.36	0.12	0.52	0.142857	0	0.857143	0.352941	0.235294	0.411765	0.235294	0.411765	0.352941			0.136364	0.578947	0.142857		0.354167	0.326667	0.352941
		0.28	0.47619	0.491803		0.4	0.25	0.35	0.461538	0.307692	0.230769	0	0.666667	0.333333	0.451613	0.387097	0.16129	0.47619	0.428571	0.0952381	0.625	0.25	0.125	0.4	0.466667	0.133333	0.578947	0.263158	0.157895	0.5	0.25	0.25			0.4	0.451613	0.4		0.384615	0.224702	0.230263
		0.393333	0.0862069	0.931818		0.2	0.4	0.4	0.08	0.4	0.52	0.0357143	0.392857	0.571429	0.666667	0	0.333333	0.117647	0.823529	0.0588235	0.0434783	0.217391	0.73913	0.2	0.4	0.4	0.176471	0.411765	0.411765	0.15	0.35	0.5			0.2	0.666667	0.2		0.471071	0.459719	0.418382
		0.286667	0.697674	0.769231		0.166667	0.533333	0.3	0.666667	0.111111	0.222222	0.25	0.25	0.5	0.5	0.25	0.25	0.684211	0.210526	0.105263	0.619048	0	0.380952	0.25	0.4	0.35	0.375	0.4375	0.1875	0.352941	0.294118	0.352941			0.166667	0.5	0.25		0.270833	0.174185	0.318015
		0.36	0.377358	0.875		0.157895	0.315789	0.526316	0.266667	0.4	0.333333	0.277778	0.222222	0.5	0.166667	0.333333	0.5	0.25	0.625	0.125	0.153846	0.307692	0.538462	0.5	0.125	0.375	0.16	0.56	0.28	0.333333	0.333333	0.333333			0.157895	0.166667	0.5		0.363889	0.399038	0.376667
		0.293333	0.25	0.896552		0.0909091	0.363636	0.545455	0.142857	0.714286	0.142857	0.105263	0.210526	0.684211	0	0.666667	0.333333	0.125	0.708333	0.166667	0.214286	0.178571	0.607143	0.142857	0.142857	0.714286	0.15	0.6	0.25	0.263158	0.105263	0.631579			0.0909091	0	0.142857		0.43797	0.415179	0.396711
		0.346667	0.615385	0.576923		0.75	0.15625	0.09375	0.1	0.6	0.3	0.1	0.6	0.3	0.909091	0.0909091	0	0.3	0.65	0.05	0.1	0.2	0.7	0.923077	0	0.0769231	0.0769231	0.538462	0.384615	0.4	0.4	0.2			0.75	0.909091	0.923077		0.45	0.4	0.380769
		0.313333	0.148936	0.583333		0.428571	0.142857	0.428571	0.333333	0.380952	0.285714	0.368421	0.315789	0.315789	0.4	0.15	0.45	0.272727	0.363636	0.363636	0.235294	0.352941	0.411765	0	0.666667	0.333333	0.421053	0.315789	0.263158	0.375	0.3125	0.3125			0.428571	0.4	0		0.324561	0.372995	0.300987
		0.36	0.150943	0.979167		0	0.75	0.25	0.139535	0.813953	0.0465116	0.5	0	0.5	0	1	0	0.0238095	0.904762	0.0714286	0	0.75	0.25	0	1	0	0.0465116	0.930233	0.0232558	0	0.75	0.25			0	0	0		0.340116	0.494048	0.488372
		0.353333	0.288462	0.869565		0.466667	0.333333	0.2	0	0.761905	0.238095	0.0625	0.1875	0.75	0.333333	0.5	0.166667	0.222222	0.611111	0.166667	0.227273	0.0454545	0.727273	0.636364	0.181818	0.181818	0.105263	0.736842	0.157895	0.2	0.1	0.7			0.466667	0.333333	0.636364		0.484375	0.387626	0.423684
		0.346667	0.0588235	0.652174		0.333333	0	0.666667	0.1875	0.4375	0.375	0.28125	0.25	0.46875	0	0.5	0.5	0.0769231	0.307692	0.615385	0.1875	0.0625	0.75	0.3	0.3	0.4	0.266667	0.333333	0.4	0.185185	0.333333	0.481481			0.333333	0	0.3		0.382812	0.433894	0.387037
		0.333333	0.32	0.574468		0.25	0.25	0.5	0.545455	0.363636	0.0909091	0.5	0.181818	0.318182	0.55	0.15	0.3	0.7	0.1	0.2	0.705882	0.0588235	0.235294	0.47619	0.119048	0.404762	0.333333	0.666667	0	0.714286	0	0.285714			0.25	0.55	0.47619		0.238636	0.148529	0.238095
		0.313333	0.0638298	0.833333		0	0.333333	0.666667	0.133333	0.666667	0.2	0.0714286	0.214286	0.714286	0.125	0.75	0.125	0.190476	0.619048	0.190476	0.0526316	0.368421	0.578947	0.333333	0.333333	0.333333	0	0.777778	0.222222	0.0869565	0.26087	0.652174			0	0.125	0.333333		0.44881	0.439223	0.478261
		0.36	0.796296	0.863636		0.325581	0.209302	0.465116	0.428571	0.285714	0.285714	1	0	0	0.5	0	0.5	0.538462	0.230769	0.230769	0.458333	0.166667	0.375	0.333333	0.25	0.416667	0.263158	0.631579	0.105263	0.45	0.3	0.25			0.325581	0.5	0.333333		0.142857	0.250801	0.321711
		0.36	0.481481	0.918367		0.115385	0.346154	0.538462	0.421053	0.263158	0.315789	0.222222	0.555556	0.222222	0	0.25	0.75	0.428571	0.5	0.0714286	0.548387	0.193548	0.258065	0.25	0.375	0.375	0.157895	0.421053	0.421053	0.3	0.5	0.2			0.115385	0	0.25		0.339181	0.25576	0.385526
		0.266667	0.3	0.933333		0	0.333333	0.666667	0.0769231	0.153846	0.769231	0.214286	0.357143	0.428571	0.333333	0	0.666667	0.333333	0.5	0.166667	0.233333	0.3	0.466667	0.263158	0.263158	0.473684	0.208333	0.5	0.291667	0.333333	0.285714	0.380952			0	0.333333	0.263158		0.427198	0.358333	0.364583
		0.353333	0.358491	0.823529		0.473684	0.315789	0.210526	0.315789	0.263158	0.421053	0.142857	0.428571	0.428571	0.444444	0.222222	0.333333	0.0909091	0.727273	0.181818	0.35	0.2	0.45	0.384615	0.461538	0.153846	0.142857	0.428571	0.428571	0.222222	0.222222	0.555556			0.473684	0.444444	0.384615		0.385338	0.389773	0.40873
		0.36	0.111111	0.837209		0.333333	0.333333	0.333333	0.08	0.56	0.36	0.173913	0.26087	0.565217	0.142857	0.571429	0.285714	0.125	0.833333	0.0416667	0.0833333	0.333333	0.583333	0	0.666667	0.333333	0.04	0.72	0.24	0.25	0.1	0.65			0.333333	0.142857	0		0.436522	0.447917	0.4275
		0.293333	0.409091	0.84		0.277778	0.277778	0.444444	0.266667	0.333333	0.4	0.272727	0.454545	0.272727	0.375	0.375	0.25	0.227273	0.409091	0.363636	0.263158	0.315789	0.421053	0.529412	0.176471	0.294118	0.1	0.7	0.2	0.285714	0.178571	0.535714			0.277778	0.375	0.529412		0.365152	0.377392	0.403571
		0.32	0.666667	0.8125		0.53125	0.0625	0.40625	0.25	0.375	0.375	0	0.5	0.5	0.111111	0.777778	0.111111	0.5	0.444444	0.0555556	0.571429	0.047619	0.380952	0.636364	0.227273	0.136364	0.294118	0.411765	0.294118	0.307692	0.384615	0.307692			0.53125	0.111111	0.636364		0.4375	0.232143	0.349548
		0.36	0.444444	0.608696		0.291667	0.458333	0.25	0.368421	0.263158	0.368421	0.181818	0	0.818182	0.277778	0.388889	0.333333	0.428571	0.357143	0.214286	0.5	0.285714	0.214286	0.125	0.25	0.625	0.5	0.388889	0.111111	0.272727	0.409091	0.318182			0.291667	0.277778	0.125		0.36244	0.267857	0.306818
		0.333333	0.22	0.795455		0.181818	0.363636	0.454545	0.142857	0.571429	0.285714	0.388889	0.444444	0.166667	0.222222	0.444444	0.333333	0.352941	0.352941	0.294118	0.235294	0.176471	0.588235	0.0833333	0.5	0.416667	0.238095	0.714286	0.047619	0.0909091	0	0.909091			0.181818	0.222222	0.0833333		0.367063	0.352941	0.417749
		0.36	0.320755	0.941176		0.5	0.3125	0.1875	0.125	0.666667	0.208333	0.166667	0.5	0.333333	0.333333	0.333333	0.333333	0.0833333	0.708333	0.208333	0.125	0.25	0.625	0.5	0.25	0.25	0.130435	0.608696	0.26087	0.142857	0.214286	0.642857			0.5	0.333333	0.5		0.427083	0.447917	0.431677
		0.3	0.409091	0.877551		0.388889	0.333333	0.277778	0.181818	0.454545	0.363636	0	0.266667	0.733333	0.666667	0.333333	0	0.315789	0.631579	0.0526316	0.217391	0.0434783	0.73913	0.166667	0.583333	0.25	0.190476	0.571429	0.238095	0.26087	0.0434783	0.695652			0.388889	0.666667	0.166667		0.454545	0.366705	0.387164
		0.34	0.666667	0.702128		0.382353	0.411765	0.205882	0.5	0.375	0.125	0.111111	0.555556	0.333333	0.642857	0.214286	0.142857	0.52381	0.285714	0.190476	0.25	0.333333	0.416667	0.4	0.466667	0.133333	0.458333	0.416667	0.125	0.454545	0.181818	0.363636			0.382353	0.642857	0.4		0.347222	0.306548	0.27178
		0.313333	0.148936	0.829268		0.285714	0.571429	0.142857	0	0.5	0.5	0.0333333	0.2	0.766667	0.428571	0	0.571429	0	0.384615	0.615385	0.142857	0.238095	0.619048	0	0.666667	0.333333	0.115385	0.5	0.384615	0.129032	0.322581	0.548387			0.285714	0.428571	0		0.491667	0.464286	0.438896
		0.3	0.545455	0.638298		0.375	0.5	0.125	0.133333	0.6	0.266667	0.5	0.25	0.25	0.294118	0.588235	0.117647	0.666667	0.333333	0	0.333333	0.166667	0.5	0.592593	0.296296	0.111111	0.428571	0.47619	0.0952381	0.6	0.2	0.2			0.375	0.294118	0.592593		0.341667	0.25	0.242857
		0.333333	0.18	0.877193		0	0.375	0.625	0.176471	0.294118	0.529412	0.125	0.333333	0.541667	0.285714	0.142857	0.571429	0	0.461538	0.538462	0.135135	0.108108	0.756757	0	0.2	0.8	0.125	0.75	0.125	0.285714	0.238095	0.47619			0	0.285714	0		0.424632	0.466216	0.397321
		0.333333	0.489796	0.730769		0.173913	0.304348	0.521739	0.538462	0.230769	0.230769	0.333333	0.333333	0.333333	0.357143	0.214286	0.428571	0.333333	0.6	0.0666667	0.304348	0.0434783	0.652174	0.125	0.375	0.5	0.277778	0.666667	0.0555556	0.318182	0.181818	0.5			0.173913	0.357143	0.125		0.282051	0.34058	0.35101
		0.34	0.0784314	0.941176		0.25	0.25	0.5	0	0.555556	0.444444	0.216216	0.324324	0.459459	0	0.666667	0.333333	0.1875	0.5625	0.25	0.0625	0	0.9375	0.0833333	0.5	0.416667	0.0555556	0.555556	0.388889	0.0588235	0.294118	0.647059			0.25	0	0.0833333		0.445946	0.4375	0.471405
		0.333333	0.38	0.641509		0.421053	0.263158	0.315789	0.555556	0.333333	0.111111	0.5	0.181818	0.318182	0.684211	0.210526	0.105263	0.461538	0.346154	0.192308	0.5	0.25	0.25	0.322581	0.419355	0.258065	0.333333	0.444444	0.222222	0.4	0	0.6			0.421053	0.684211	0.322581		0.236111	0.259615	0.316667
		0.3	0.466667	0.517857		0.619048	0.238095	0.142857	0.181818	0.454545	0.363636	0.307692	0.384615	0.307692	0.592593	0.148148	0.259259	0.368421	0.315789	0.315789	0.2	0.2	0.6	0.666667	0.0952381	0.238095	0.375	0.375	0.25	0.444444	0.388889	0.166667			0.619048	0.592593	0.666667		0.377622	0.357895	0.295139
Dyson et al. (2020)		0.302222	0.287879	0.881579		0.0526316	0.315789	0.631579	0.25	0.35	0.4	0.37037	0.37037	0.259259	0	0.111111	0.888889	0.363636	0.424242	0.212121	0.454545	0.0606061	0.484848	0.0322581	0.322581	0.645161	0.285714	0.428571	0.285714	0.333333	0.333333	0.333333			0.0526316	0	0.0322581		0.344907	0.295455	0.345238
		0.315556	0.642857	0.670886		0.355556	0.444444	0.2	0.266667	0.4	0.333333	0.3	0.4	0.3	0.461538	0.230769	0.307692	0.545455	0.363636	0.0909091	0.631579	0.263158	0.105263	0.416667	0.375	0.208333	0.363636	0.515152	0.121212	0.5	0.214286	0.285714			0.355556	0.461538	0.416667		0.358333	0.205742	0.284091
		0.377778	0.428571	0.714286		0.147059	0.323529	0.529412	0.28	0.56	0.16	0.391304	0.173913	0.434783	0.166667	0.5	0.333333	0.636364	0.318182	0.0454545	0.5	0.0454545	0.454545	0.344828	0.482759	0.172414	0.482759	0.413793	0.103448	0.529412	0.176471	0.294118			0.147059	0.166667	0.344828		0.332174	0.215909	0.246957
		0.302222	0.208955	0.890244		0.0833333	0.5	0.416667	0.0714286	0.464286	0.464286	0.125	0.583333	0.291667	0.333333	0.333333	0.333333	0.25	0.454545	0.295455	0.344828	0.275862	0.37931	0.227273	0.454545	0.318182	0.173913	0.304348	0.521739	0.214286	0.464286	0.321429			0.0833333	0.333333	0.227273		0.450893	0.351293	0.40295
		0.28	0.580645	0.930556		0.361111	0.194444	0.444444	0.214286	0.571429	0.214286	0.25	0.333333	0.416667	0.6	0.2	0.2	0.571429	0.321429	0.107143	0.421053	0.157895	0.421053	0.314286	0.428571	0.257143	0.148148	0.444444	0.407407	0.25	0.333333	0.416667			0.361111	0.6	0.314286		0.383929	0.25188	0.400463
		0.311111	0.188406	0.805195		0.230769	0.307692	0.461538	0.0833333	0.5	0.416667	0.113636	0.204545	0.681818	0.357143	0.142857	0.5	0.269231	0.538462	0.192308	0.277778	0.222222	0.5	0.235294	0.235294	0.529412	0.233333	0.633333	0.133333	0.0740741	0.037037	0.888889			0.230769	0.357143	0.235294		0.450758	0.363248	0.423148
		0.373333	0.542169	0.646341		0.266667	0.377778	0.355556	0.578947	0.368421	0.0526316	0.473684	0.263158	0.263158	0.285714	0.464286	0.25	0.518519	0.37037	0.111111	0.625	0	0.375	0.117647	0.470588	0.411765	0.357143	0.464286	0.178571	0.666667	0.166667	0.166667			0.266667	0.285714	0.117647		0.236842	0.21412	0.244048
		0.346667	0.246753	0.776316		0.210526	0.368421	0.421053	0.166667	0.5	0.333333	0.272727	0.121212	0.606061	0.529412	0.176471	0.294118	0.173913	0.608696	0.217391	0.323529	0.205882	0.470588	0.173913	0.304348	0.521739	0.266667	0.266667	0.466667	0.322581	0.0967742	0.580645			0.210526	0.529412	0.173913		0.390152	0.375639	0.352688
		0.368889	0.0609756	0.985075		0	0.6	0.4	0.0212766	0.680851	0.297872	0	0.551724	0.448276	0	1	0	0.111111	0.733333	0.155556	0	0.4	0.6	0.5	0.25	0.25	0	0.73913	0.26087	0.0909091	0.409091	0.5			0	0	0.5		0.494681	0.472222	0.477273
		0.342222	0.467532	0.790698		0.305556	0.277778	0.416667	0.190476	0.380952	0.428571	0.210526	0.263158	0.526316	0.611111	0.166667	0.222222	0.428571	0.457143	0.114286	0.322581	0.193548	0.483871	0.7	0.266667	0.0333333	0.363636	0.454545	0.181818	0.166667	0.222222	0.611111			0.305556	0.611111	0.7		0.399749	0.312212	0.367424
		0.364444	0.3125	0.742424		0.416667	0.333333	0.25	0.236842	0.578947	0.184211	0.294118	0.0588235	0.647059	0.588235	0.176471	0.235294	0.363636	0.636364	0	0.444444	0.111111	0.444444	0.3	0.366667	0.333333	0.181818	0.545455	0.272727	0.272727	0.227273	0.5			0.416667	0.588235	0.3		0.36726	0.29798	0.386364
		0.324444	0.342466	0.87013		0.375	0.291667	0.333333	0.142857	0.47619	0.380952	0.0384615	0.192308	0.769231	0.3	0.3	0.4	0.125	0.6875	0.1875	0.2	0.257143	0.542857	0.461538	0.230769	0.307692	0.291667	0.458333	0.25	0.205882	0.147059	0.647059			0.375	0.3	0.461538		0.45467	0.41875	0.375613
		0.333333	0.547945	0.6875		0.375	0.425	0.2	0.294118	0.411765	0.294118	0.5	0.1875	0.3125	0.36	0.4	0.24	0.666667	0.272727	0.0606061	0.333333	0.238095	0.428571	0.567568	0.243243	0.189189	0.428571	0.428571	0.142857	0.555556	0.222222	0.222222			0.375	0.36	0.567568		0.301471	0.25	0.253968
		0.382222	0.321429	0.588235		0.37037	0.407407	0.222222	0.342857	0.457143	0.2	0.318182	0.318182	0.363636	0.357143	0.464286	0.178571	0.35	0.6	0.05	0.588235	0.0588235	0.352941	0.36	0.24	0.4	0.290323	0.580645	0.129032	0.357143	0.142857	0.5			0.37037	0.357143	0.36		0.33474	0.265441	0.338134
		0.311111	0.176471	0.83908		0.166667	0.416667	0.416667	0.2	0.45	0.35	0.0571429	0.342857	0.6	0.285714	0.357143	0.357143	0.275862	0.482759	0.241379	0.255814	0.139535	0.604651	0.315789	0.210526	0.473684	0.142857	0.571429	0.285714	0.192308	0.153846	0.653846			0.166667	0.285714	0.315789		0.435714	0.367081	0.416209
		0.417778	0.55914	0.821429		0.192308	0.346154	0.461538	0.647059	0.294118	0.0588235	0.565217	0.173913	0.26087	0.5	0.3	0.2	0.347826	0.434783	0.217391	0.304348	0.304348	0.391304	0.277778	0.388889	0.333333	0.4	0.3	0.3	0.347826	0.347826	0.304348			0.192308	0.5	0.277778		0.196931	0.336957	0.313043
		0.342222	0.2	0.763889		0.0714286	0.5	0.428571	0.321429	0.392857	0.285714	0.129032	0.258065	0.612903	0.176471	0.470588	0.352941	0.413793	0.413793	0.172414	0.32	0.2	0.48	0.235294	0.352941	0.411765	0.0810811	0.756757	0.162162	0.190476	0.380952	0.428571			0.0714286	0.176471	0.235294		0.387385	0.316552	0.432111
		0.333333	0.256757	0.802632		0.0555556	0.611111	0.333333	0.233333	0.466667	0.3	0.2	0.48	0.32	0.2	0.466667	0.333333	0.225806	0.548387	0.225806	0.206897	0.37931	0.413793	0.181818	0.454545	0.363636	0.264706	0.323529	0.411765	0.192308	0.307692	0.5			0.0555556	0.2	0.181818		0.391667	0.391824	0.385747
		0.324444	0.465753	0.69863		0.515152	0.30303	0.181818	0.304348	0.434783	0.26087	0.333333	0.266667	0.4	0.636364	0.136364	0.227273	0.37037	0.555556	0.0740741	0.333333	0.416667	0.25	0.321429	0.321429	0.357143	0.275862	0.413793	0.310345	0.222222	0.388889	0.388889			0.515152	0.636364	0.321429		0.34058	0.324074	0.375479
		0.32	0.157143	0.724638		0.272727	0.272727	0.454545	0.0769231	0.487179	0.435897	0.105263	0.631579	0.263158	0.368421	0.315789	0.315789	0.26087	0.521739	0.217391	0.2	0.36	0.44	0.4	0.266667	0.333333	0.151515	0.454545	0.393939	0.142857	0.485714	0.371429			0.272727	0.368421	0.4		0.454453	0.384783	0.426407
		0.32	0.0571429	0.917808		0	1	0	0.03125	0.65625	0.3125	0.0588235	0.235294	0.705882	0.166667	0.666667	0.166667	0.115385	0.653846	0.230769	0.131579	0.105263	0.763158	0.142857	0.571429	0.285714	0.0833333	0.694444	0.222222	0.0277778	0.166667	0.805556			0	0.166667	0.142857		0.477482	0.438259	0.472222
		0.355556	0.153846	0.560606		0.333333	0.25	0.416667	0.2	0.68	0.12	0.2	0.15	0.65	0.413793	0.275862	0.310345	0.222222	0.666667	0.111111	0.176471	0.117647	0.705882	0.25	0.5	0.25	0.117647	0.588235	0.294118	0.166667	0.111111	0.722222			0.333333	0.413793	0.25		0.4	0.400327	0.428922
		0.328889	0.056338	0.891892		0	0.25	0.75	0.0810811	0.621622	0.297297	0.0689655	0.137931	0.793103	0.125	0.625	0.25	0.0625	0.71875	0.21875	0.121212	0.30303	0.575758	0.0909091	0.363636	0.545455	0.1	0.633333	0.266667	0.2	0.228571	0.571429			0	0.125	0.0909091		0.462488	0.454072	0.425
		0.293333	0.19697	0.746479		0	0.692308	0.307692	0.344828	0.37931	0.275862	0.227273	0.272727	0.5	0.444444	0.333333	0.222222	0.40625	0.40625	0.1875	0.285714	0.428571	0.285714	0.32	0.4	0.28	0.0888889	0.733333	0.177778	0.142857	0.642857	0.214286			0	0.444444	0.32		0.356975	0.327009	0.442063
		0.386667	0.117647	0.675		0	0.2	0.8	0.323529	0.441176	0.235294	0.275	0.275	0.45	0.16	0.32	0.52	0.259259	0.518519	0.222222	0.333333	0.259259	0.407407	0.166667	0.277778	0.555556	0.466667	0.4	0.133333	0.130435	0.26087	0.608696			0	0.16	0.166667		0.350368	0.351852	0.350725
		0.315556	0.115942	0.742424		0.142857	0.285714	0.571429	0.217391	0.608696	0.173913	0.157895	0.131579	0.710526	0.411765	0.352941	0.235294	0.166667	0.5	0.333333	0.103448	0.310345	0.586207	0.277778	0.388889	0.333333	0.333333	0.466667	0.2	0.0512821	0.128205	0.820513			0.142857	0.411765	0.277778		0.406178	0.432471	0.403846
		0.355556	0.746835	0.867647		0.327586	0.465517	0.206897	0.285714	0.285714	0.428571	0.2	0.2	0.6	0.555556	0.111111	0.333333	0.529412	0.352941	0.117647	0.52	0.16	0.32	0.461538	0.346154	0.192308	0.4	0.566667	0.0333333	0.5	0.166667	0.333333			0.327586	0.555556	0.461538		0.378571	0.237647	0.275
		0.355556	0.74359	0.783784		0.472727	0.381818	0.145455	0.5	0.5	0	0.0833333	0.5	0.416667	0.5625	0.25	0.1875	0.810811	0.0810811	0.108108	0.333333	0.428571	0.238095	0.473684	0.210526	0.315789	0.4	0.35	0.25	0.5	0.25	0.25			0.472727	0.5625	0.473684		0.354167	0.213964	0.275
		0.36	0.407407	0.9375		0.0909091	0.424242	0.484848	0.0909091	0.636364	0.272727	0.230769	0.269231	0.5	0	0.666667	0.333333	0.5	0.291667	0.208333	0.257143	0.2	0.542857	0.0769231	0.307692	0.615385	0.257143	0.514286	0.228571	0.285714	0.25	0.464286			0.0909091	0	0.0769231		0.41958	0.310714	0.364286
		0.364444	0.407407	0.890411		0.272727	0.333333	0.393939	0.181818	0.363636	0.454545	0.108108	0.108108	0.783784	0.375	0.125	0.5	0.366667	0.333333	0.3	0.294118	0.235294	0.470588	0.333333	0.333333	0.333333	0.176471	0.470588	0.352941	0.162162	0.216216	0.621622			0.272727	0.375	0.333333		0.427518	0.334804	0.415342
		0.355556	0.384615	0.813333		0.166667	0.3	0.533333	0.0769231	0.615385	0.307692	0.352941	0.117647	0.529412	0.5	0.142857	0.357143	0.277778	0.444444	0.277778	0.317073	0.121951	0.560976	0.3	0.05	0.65	0.25	0.5	0.25	0.275862	0.206897	0.517241			0.166667	0.5	0.3		0.392534	0.351287	0.368534
		0.36	0.2125	0.797297		0	0.823529	0.176471	0.28125	0.4375	0.28125	0.2	0.166667	0.633333	0.0714286	0.714286	0.214286	0.264706	0.441176	0.294118	0.24	0.36	0.4	0.0833333	0.416667	0.5	0.166667	0.611111	0.222222	0.315789	0.368421	0.315789			0	0.0714286	0.0833333		0.379687	0.373824	0.379386
		0.382222	0.517647	0.985075		0.204545	0.454545	0.340909	0.25	0.5	0.25	0.0588235	0.470588	0.470588	0	0	1	0.371429	0.628571	0	0.310345	0.0344828	0.655172	0.142857	0.571429	0.285714	0.0909091	0.636364	0.272727	0.344828	0.172414	0.482759			0.204545	0	0.142857		0.422794	0.329557	0.391066
		0.284444	0.296875	0.807692		0.263158	0.473684	0.263158	0.136364	0.636364	0.227273	0.333333	0.238095	0.428571	0.333333	0.333333	0.333333	0.259259	0.444444	0.296296	0.166667	0.277778	0.555556	0.428571	0.190476	0.380952	0.103448	0.517241	0.37931	0.344828	0.103448	0.551724			0.263158	0.333333	0.428571		0.382576	0.393519	0.387931
		0.297778	0.430769	0.549296		0.571429	0.214286	0.214286	0.388889	0.444444	0.166667	0.210526	0.368421	0.421053	0.419355	0.419355	0.16129	0.428571	0.380952	0.190476	0.111111	0.444444	0.444444	0.565217	0.304348	0.130435	0.25	0.45	0.3	0.380952	0.142857	0.47619			0.571429	0.419355	0.565217		0.350146	0.365079	0.342262
		0.328889	0.202703	0.666667		0.333333	0.266667	0.4	0	0.473684	0.526316	0.205128	0.230769	0.564103	0.434783	0.173913	0.391304	0.3	0.5	0.2	0.2	0.24	0.56	0.25	0.0833333	0.666667	0.105263	0.421053	0.473684	0.234043	0.170213	0.595745			0.333333	0.434783	0.25		0.448718	0.375	0.415174
Dyson (2021)		0.266667	0.347826	0.5		0.25	0.375	0.375	0.285714	0.571429	0.142857	0.375	0.375	0.25	0.588235	0.117647	0.294118	0.333333	0.333333	0.333333	0.5	0	0.5	0.363636	0.454545	0.181818	0.416667	0.333333	0.25	0.375	0.375	0.25			0.25	0.588235	0.363636		0.334821	0.291667	0.302083
		0.344444	0.322581	0.794118		0.2	0.6	0.2	0.25	0.25	0.5	0.222222	0.333333	0.444444	0.285714	0.428571	0.285714	0.357143	0.571429	0.0714286	0.461538	0.0769231	0.461538	0.142857	0.571429	0.285714	0.25	0.375	0.375	0.125	0.375	0.5			0.2	0.285714	0.142857		0.381944	0.29533	0.40625
		0.355556	0.0645161	0.862069		0.5	0.5	0	0.0555556	0.555556	0.388889	0	0.5	0.5	0	0.75	0.25	0.166667	0.5	0.333333	0.230769	0.461538	0.307692	0.2	0	0.8	0.1	0.6	0.3	0.142857	0.214286	0.642857			0.5	0	0.2		0.486111	0.400641	0.439286
		0.333333	0.172414	0.529412		0.6	0.4	0	0.545455	0.272727	0.181818	0.333333	0.25	0.416667	0.375	0.375	0.25	0.363636	0.363636	0.272727	0.571429	0.285714	0.142857	0.0714286	0.357143	0.571429	0.75	0.25	0	0.375	0.125	0.5			0.6	0.375	0.0714286		0.280303	0.266234	0.21875
		0.333333	0.1	0.384615		0	0.333333	0.666667	0.2	0.5	0.3	0.352941	0.294118	0.352941	0.3125	0.125	0.5625	0	0.666667	0.333333	0.166667	0.166667	0.666667	0.625	0.125	0.25	0.272727	0.454545	0.272727	0.285714	0.142857	0.571429			0	0.3125	0.625		0.361765	0.458333	0.36039
		0.311111	0.222222	0.902439		0.166667	0.333333	0.5	0.1	0.8	0.1	0.0909091	0.363636	0.545455	0.5	0	0.5	0.15	0.65	0.2	0.25	0.25	0.5	0.25	0.25	0.5	0	0.444444	0.555556	0.125	0.375	0.5			0.166667	0.5	0.25		0.452273	0.4	0.46875
		0.277778	0.44	0.913043		0.454545	0.272727	0.272727	0.333333	0	0.666667	0.285714	0.285714	0.428571	0.5	0.5	0	0.25	0.5	0.25	0.352941	0.294118	0.352941	0.285714	0.357143	0.357143	0.294118	0.235294	0.470588	0.1	0.5	0.4			0.454545	0.5	0.285714		0.345238	0.349265	0.401471
		0.366667	0.46875	0.607143		0.2	0.4	0.4	0.428571	0.142857	0.428571	0.4	0.1	0.5	0.7	0.3	0	0.666667	0.166667	0.166667	0.636364	0.0909091	0.272727	0.4375	0.1875	0.375	0.571429	0.142857	0.285714	0.5	0.333333	0.166667			0.2	0.7	0.4375		0.292857	0.174242	0.232143
		0.344444	0.290323	0.75		0	0.666667	0.333333	0.142857	0.428571	0.428571	0.25	0.625	0.125	0.333333	0.166667	0.5	0.4	0.4	0.2	0.25	0.375	0.375	0.166667	0.333333	0.5	0.235294	0.588235	0.176471	0.3	0.4	0.3			0	0.333333	0.166667		0.401786	0.3375	0.366176
		0.277778	0.333333	0.964286		0.125	0.25	0.625	0.142857	0.428571	0.428571	0.111111	0.222222	0.666667	0	1	0	0.1875	0.75	0.0625	0.0909091	0.363636	0.545455	0.375	0.25	0.375	0.307692	0.384615	0.307692	0.2	0.333333	0.466667			0.125	0	0.375		0.436508	0.430398	0.373077
		0.3	0.153846	0.941176		0	0.25	0.75	0.0769231	0.692308	0.230769	0	0.5	0.5	0	0.5	0.5	0	0.666667	0.333333	0.352941	0.176471	0.470588	0	0	1	0	0.666667	0.333333	0	0.384615	0.615385			0	0	0		0.480769	0.411765	0.5
		0.355556	0.15625	0.965517		0.2	0.4	0.4	0	0.6875	0.3125	0.1	0.2	0.7	0	1	0	0	0.833333	0.166667	0	0.1875	0.8125	0	1	0	0.1875	0.75	0.0625	0.181818	0.181818	0.636364			0.2	0	0		0.475	0.5	0.40767
		0.388889	0.514286	0.793103		0.352941	0.352941	0.294118	0.3	0.6	0.1	0.285714	0.571429	0.142857	0.5	0.333333	0.166667	0.384615	0.153846	0.461538	0.1	0.3	0.6	0.666667	0.166667	0.166667	0.222222	0.222222	0.555556	0.4	0.5	0.1			0.352941	0.5	0.666667		0.353571	0.378846	0.344444
		0.411111	0.189189	0.852941		0.285714	0.142857	0.571429	0	0.4375	0.5625	0.357143	0.0714286	0.571429	0.2	0.6	0.2	0.25	0.5625	0.1875	0.166667	0.333333	0.5	0	0.8	0.2	0.5	0.5	0	0.111111	0.444444	0.444444			0.285714	0.2	0		0.410714	0.395833	0.347222
		0.3	0.148148	0.75		0.25	0.75	0	0.153846	0.461538	0.384615	0.1	0.4	0.5	0.222222	0.222222	0.555556	0.272727	0.545455	0.181818	0.0625	0.375	0.5625	0.333333	0	0.666667	0.0909091	0.454545	0.454545	0.363636	0.181818	0.454545			0.25	0.222222	0.333333		0.436538	0.416193	0.386364
		0.377778	0.411765	0.657143		0.714286	0	0.285714	0.555556	0.111111	0.333333	0.3	0.2	0.5	0.25	0.333333	0.416667	0.0833333	0.666667	0.25	0.363636	0.454545	0.181818	0.75	0.25	0	0.166667	0.5	0.333333	0.166667	0.166667	0.666667			0.714286	0.25	0.75		0.286111	0.388258	0.416667
		0.422222	0.473684	0.724138		0.444444	0.111111	0.444444	0.166667	0.166667	0.666667	0.230769	0.692308	0.0769231	0.375	0.375	0.25	0.615385	0.0769231	0.307692	0.375	0.375	0.25	0.25	0.25	0.5	0.125	0.375	0.5	0.2	0.4	0.4			0.444444	0.375	0.25		0.400641	0.252404	0.41875
		0.377778	0.121212	0.923077		0	0.5	0.5	0.111111	0.666667	0.222222	0.0909091	0.454545	0.454545	0	0	1	0.0769231	0.769231	0.153846	0	0.2	0.8	0.333333	0.333333	0.333333	0.25	0.416667	0.333333	0.0666667	0.4	0.533333			0	0	0.333333		0.449495	0.480769	0.420833
		0.311111	0.555556	0.888889		0.466667	0.333333	0.2	0.25	0.5	0.25	0.25	0.25	0.5	0.333333	0.333333	0.333333	0.454545	0.545455	0	0.416667	0.166667	0.416667	0.444444	0.166667	0.388889	0.444444	0.333333	0.222222	0.375	0.5	0.125			0.466667	0.333333	0.444444		0.375	0.282197	0.295139
		0.288889	0.692308	0.970588		0.333333	0.388889	0.277778	0.2	0.4	0.4	0.666667	0	0.333333	0	0	1	0.4375	0.5	0.0625	0.3125	0.0625	0.625	0.461538	0.384615	0.153846	0.375	0.5	0.125	0.125	0.375	0.5			0.333333	0	0.461538		0.283333	0.3125	0.375
		0.3	0.407407	0.694444		0.272727	0.545455	0.181818	0.444444	0.333333	0.222222	0.285714	0.714286	0	0.181818	0.545455	0.272727	0.454545	0.363636	0.181818	0.0714286	0.214286	0.714286	0.5	0.5	0	0.333333	0.333333	0.333333	0.333333	0.333333	0.333333			0.272727	0.181818	0.5		0.31746	0.368506	0.333333
		0.222222	0.263158	0.621622		0	0.8	0.2	0.444444	0.111111	0.444444	0	1	0	0.0714286	0.785714	0.142857	0.6875	0.125	0.1875	0.428571	0	0.571429	0.6	0.333333	0.0666667	0.6	0.2	0.2	0.142857	0.571429	0.285714			0	0.0714286	0.6		0.388889	0.220982	0.314286
		0.277778	0.4	0.888889		0.111111	0.555556	0.333333	0.25	0.625	0.125	0.142857	0.428571	0.428571	0.333333	0.666667	0	0.333333	0.555556	0.111111	0	0.5	0.5	0.25	0.5	0.25	0.0526316	0.631579	0.315789	0.285714	0.142857	0.571429			0.111111	0.333333	0.25		0.401786	0.416667	0.415414
		0.3	0.703704	0.580645		0.526316	0.210526	0.263158	0	0.333333	0.666667	0.5	0	0.5	0.846154	0.0769231	0.0769231	0.2	0.4	0.4	0.461538	0.153846	0.384615	0.785714	0	0.214286	0.125	0.625	0.25	0.444444	0.111111	0.444444			0.526316	0.846154	0.785714		0.375	0.334615	0.357639
		0.4	0.305556	0.862069		0.0909091	0.454545	0.454545	0.142857	0.285714	0.571429	0.1	0.5	0.4	0.5	0.5	0	0.181818	0.636364	0.181818	0.357143	0.142857	0.5	0.25	0.5	0.25	0.375	0.375	0.25	0.166667	0.25	0.583333			0.0909091	0.5	0.25		0.439286	0.36526	0.364583
		0.344444	0.322581	0.677419		0.3	0.5	0.2	0.368421	0.526316	0.105263	0	0.5	0.5	0.6	0.2	0.2	0.285714	0.714286	0	0.571429	0.285714	0.142857	0.272727	0.545455	0.181818	0.25	0.583333	0.166667	0.333333	0.666667	0			0.3	0.6	0.272727		0.407895	0.285714	0.354167
		0.4	0.305556	0.85		0	0.272727	0.727273	0.333333	0.166667	0.5	0.0555556	0.0555556	0.888889	0.333333	0.333333	0.333333	0.25	0.75	0	0.692308	0	0.307692	0	0.5	0.5	0.333333	0.583333	0.0833333	0.307692	0.230769	0.461538			0	0.333333	0		0.402778	0.264423	0.339744
		0.344444	0.366667	0.866667		0.363636	0.454545	0.181818	0.0909091	0.727273	0.181818	0.142857	0.571429	0.285714	0.75	0.25	0	0.238095	0.619048	0.142857	0.2	0.6	0.2	0.333333	0.333333	0.333333	0.0666667	0.466667	0.466667	0.0909091	0.454545	0.454545			0.363636	0.75	0.333333		0.441558	0.390476	0.460606
		0.322222	0.62069	0.785714		0.294118	0.235294	0.470588	0.333333	0.666667	0	0.5	0.125	0.375	0.166667	0.333333	0.5	0.285714	0.428571	0.285714	0.6	0.0666667	0.333333	0.4	0.2	0.4	0.444444	0.333333	0.222222	0.875	0	0.125			0.294118	0.166667	0.4		0.291667	0.278571	0.170139
		0.288889	0.5	0.676471		0.461538	0.230769	0.307692	0	0.333333	0.666667	0.571429	0.285714	0.142857	0.545455	0.181818	0.272727	0.466667	0.333333	0.2	0.5	0.125	0.375	0.3	0.4	0.3	0.2	0.2	0.6	0.230769	0.461538	0.307692			0.461538	0.545455	0.3		0.357143	0.258333	0.392308
		0.277778	0.4	0.935484		0.5	0.3	0.2	0.142857	0.428571	0.428571	0	0.625	0.375	0	1	0	0.25	0.6	0.15	0.111111	0.333333	0.555556	0.2	0.4	0.4	0.176471	0.588235	0.235294	0.1	0.4	0.5			0.5	0	0.2		0.464286	0.409722	0.430882
		0.388889	0.529412	0.583333		0.333333	0.388889	0.277778	0.3	0	0.7	0.5	0.5	0	0.333333	0.333333	0.333333	0.875	0.125	0	0.833333	0.166667	0	0.6875	0.125	0.1875	0.2	0	0.8	0.5	0.5	0			0.333333	0.333333	0.6875		0.3	0.0729167	0.325
		0.333333	0.233333	0.892857		0	0.285714	0.714286	0.111111	0.666667	0.222222	0.142857	0.285714	0.571429	0	0.333333	0.666667	0.454545	0.454545	0.0909091	0.153846	0.230769	0.615385	0	0	1	0.0526316	0.736842	0.210526	0.1	0.3	0.6			0	0	0		0.436508	0.347902	0.461842
		0.266667	0.166667	0.714286		0.25	0.5	0.25	0.125	0.625	0.25	0	0.333333	0.666667	0.1	0.6	0.3	0.461538	0.307692	0.230769	0.272727	0.454545	0.272727	0	0.166667	0.833333	0.333333	0.555556	0.111111	0.333333	0.333333	0.333333			0.25	0.1	0		0.46875	0.316434	0.333333
		0.311111	0.678571	0.794872		0.263158	0.263158	0.473684	0.333333	0.333333	0.333333	0.333333	0.5	0.166667	0.714286	0	0.285714	0.733333	0.266667	0	0.625	0	0.375	0.181818	0.363636	0.454545	0.166667	0.333333	0.5	0.2	0.8	0			0.263158	0.714286	0.181818		0.333333	0.160417	0.408333
Dahal et al.		0.3	0.472222	0.853659		0.5	0.25	0.25	0.1	0.3	0.6	0.444444	0	0.555556	0.5	0.333333	0.166667	0.214286	0.357143	0.428571	0.238095	0.285714	0.47619	0.166667	0.666667	0.166667	0.125	0.5625	0.3125	0.428571	0.214286	0.357143			0.5	0.5	0.166667		0.363889	0.386905	0.361607
		0.25	0.2	0.94		0	0.5	0.5	0.1875	0.375	0.4375	0.125	0.375	0.5	0	0	1	0.05	0.7	0.25	0.307692	0.153846	0.538462	0.333333	0.444444	0.222222	0.125	0.625	0.25	0	0.571429	0.428571			0	0	0.333333		0.421875	0.410577	0.46875
		0.325	0.184211	0.8125		0.428571	0.571429	0	0.133333	0.333333	0.533333	0.125	0.25	0.625	0	0.6	0.4	0.25	0.625	0.125	0.5	0.2	0.3	0.181818	0.363636	0.454545	0.1875	0.5	0.3125	0.136364	0.318182	0.545455			0.428571	0	0.181818		0.435417	0.3125	0.419034
		0.3	0.277778	0.78		0.1	0.1	0.8	0.363636	0.181818	0.454545	0.4	0.133333	0.466667	0.0909091	0.545455	0.363636	0.428571	0.428571	0.142857	0.541667	0.0416667	0.416667	0.125	0.375	0.5	0	0	1	0.266667	0.2	0.533333			0.1	0.0909091	0.125		0.309091	0.25744	0.433333
		0.275	0.363636	0.690476		0.166667	0.416667	0.416667	0.181818	0.454545	0.363636	0.5	0.4	0.1	0.461538	0.153846	0.384615	0.277778	0.5	0.222222	0.454545	0.363636	0.181818	0.307692	0.307692	0.384615	0.333333	0.4	0.266667	0.333333	0.333333	0.333333			0.166667	0.461538	0.307692		0.329545	0.316919	0.333333
		0.333333	0.775	0.531915		0.451613	0.225806	0.322581	0.5	0	0.5	0.75	0	0.25	0.818182	0.0454545	0.136364	0.75	0.166667	0.0833333	0.769231	0	0.230769	0.47619	0.285714	0.238095	0.25	0.75	0	0.857143	0.142857	0			0.451613	0.818182	0.47619		0.1875	0.120192	0.223214
		0.341667	0.780488	0.55814		0.75	0.125	0.125	0.333333	0	0.666667	0.333333	0.5	0.166667	0.578947	0.157895	0.263158	0.769231	0.230769	0	0.2	0.3	0.5	0.684211	0.105263	0.210526	0.5	0.25	0.25	0.416667	0.166667	0.416667			0.75	0.578947	0.684211		0.333333	0.257692	0.270833
		0.316667	0.421053	0.783784		0.3125	0.5	0.1875	0.1	0.4	0.5	0.333333	0.416667	0.25	0.285714	0.142857	0.571429	0.466667	0.4	0.133333	0.428571	0.142857	0.428571	0.444444	0.277778	0.277778	0.357143	0.285714	0.357143	0.333333	0.25	0.416667			0.3125	0.285714	0.444444		0.391667	0.27619	0.327381
		0.391667	0.148936	0.837838		0.285714	0	0.714286	0	0.533333	0.466667	0.16	0.36	0.48	0.333333	0.333333	0.333333	0.190476	0.333333	0.47619	0.1	0.5	0.4	0.2	0.6	0.2	0.0714286	0.571429	0.357143	0.2	0.466667	0.333333			0.285714	0.333333	0.2		0.46	0.427381	0.432143
		0.341667	0.325	0.571429		0.538462	0.0769231	0.384615	0.133333	0.6	0.266667	0.0833333	0.416667	0.5	0.428571	0.5	0.0714286	0.272727	0.454545	0.272727	0.111111	0.222222	0.666667	0.666667	0.222222	0.111111	0.333333	0.571429	0.0952381	0.285714	0.214286	0.5			0.538462	0.428571	0.666667		0.445833	0.40404	0.345238
		0.233333	0.464286	0.358974		0.384615	0.230769	0.384615	0.5	0.25	0.25	0.7	0.1	0.2	0.72	0.08	0.2	0.4	0	0.6	0.666667	0.111111	0.222222	0.516129	0.225806	0.258065	0.545455	0.363636	0.0909091	0.6	0.1	0.3			0.384615	0.72	0.516129		0.2	0.233333	0.213636
		0.366667	0.454545	0.793103		0.15	0.5	0.35	0.3	0.4	0.3	0.153846	0.307692	0.538462	0.666667	0	0.333333	0	0.642857	0.357143	0.444444	0.222222	0.333333	0.25	0.625	0.125	0.526316	0.315789	0.157895	0.315789	0.157895	0.526316			0.15	0.666667	0.25		0.386538	0.388889	0.289474
		0.325	0.487179	0.75		0.421053	0.473684	0.105263	0.333333	0.555556	0.111111	1	0	0	0.363636	0.363636	0.272727	0.363636	0.454545	0.181818	0.4	0.3	0.3	0.571429	0.333333	0.0952381	0.3	0.5	0.2	0.8	0.2	0			0.421053	0.363636	0.571429		0.166667	0.309091	0.225
		0.291667	0.885714	0.85		0.387097	0.225806	0.387097	0	0.666667	0.333333	0	0	1	0.166667	0.666667	0.166667	0.285714	0.642857	0.0714286	0.7	0.15	0.15	0.5	0.125	0.375	0.526316	0.368421	0.105263	0.375	0.25	0.375			0.387097	0.166667	0.5		0.5	0.253571	0.274671
		0.366667	0.162791	0.829268		0.285714	0.571429	0.142857	0.238095	0.619048	0.142857	0.285714	0.214286	0.5	0.285714	0.571429	0.142857	0.217391	0.608696	0.173913	0.0909091	0.363636	0.545455	0	0.538462	0.461538	0.357143	0.5	0.142857	0.375	0.25	0.375			0.285714	0.285714	0		0.369048	0.422925	0.316964
		0.291667	0.428571	0.744681		0.0666667	0.266667	0.666667	0.222222	0.333333	0.444444	0.272727	0.272727	0.454545	0.166667	0.333333	0.5	0.181818	0.545455	0.272727	0.391304	0.217391	0.391304	0.25	0.25	0.5	0.411765	0.294118	0.294118	0.25	0.375	0.375			0.0666667	0.166667	0.25		0.376263	0.356719	0.334559
		0.266667	0.129032	0.725		0.25	0.25	0.5	0.315789	0.421053	0.263158	0.142857	0.285714	0.571429	0.454545	0.454545	0.0909091	0.5	0.375	0.125	0.285714	0.238095	0.47619	0.48	0.24	0.28	0.4	0.2	0.4	0.0769231	0.384615	0.538462			0.25	0.454545	0.48		0.385338	0.303571	0.380769
		0.375	0.222222	0.744681		0.3	0.4	0.3	0.157895	0.473684	0.368421	0.1875	0.625	0.1875	0.333333	0.0833333	0.583333	0.277778	0.555556	0.166667	0.235294	0.294118	0.470588	0.454545	0.272727	0.272727	0.2	0.4	0.4	0.6	0.2	0.2			0.3	0.333333	0.454545		0.413651	0.371732	0.3
		0.316667	0.540541	0.815789		0.6	0.25	0.15	0.142857	0.142857	0.714286	0.3	0.4	0.3	0.285714	0.285714	0.428571	0.5	0.214286	0.285714	0.25	0.375	0.375	0.473684	0.157895	0.368421	0.272727	0.181818	0.545455	0.357143	0.357143	0.285714			0.6	0.285714	0.473684		0.389286	0.3125	0.342532
		0.375	0.288889	0.65625		0.0769231	0.384615	0.538462	0.578947	0.263158	0.157895	0.25	0.166667	0.583333	0.272727	0.454545	0.272727	0.333333	0.5	0.166667	0.533333	0	0.466667	0.0714286	0.357143	0.571429	0.111111	0.333333	0.555556	0.421053	0.315789	0.263158			0.0769231	0.272727	0.0714286		0.292763	0.283333	0.366959
		0.341667	0.121951	0.925		0.2	0.4	0.4	0.0666667	0.533333	0.4	0.047619	0.333333	0.619048	0	1	0	0	0.3125	0.6875	0.190476	0.333333	0.47619	0	0.25	0.75	0	0.2	0.8	0.26087	0.217391	0.521739			0.2	0	0		0.471429	0.452381	0.434783
		0.333333	0.125	0.916667		0.2	0.4	0.4	0	0.818182	0.181818	0.25	0.333333	0.416667	0.666667	0.333333	0	0.0714286	0.714286	0.214286	0	0.4	0.6	0	1	0	0	0.8	0.2	0.2	0.266667	0.533333			0.2	0.666667	0		0.4375	0.482143	0.45
		0.375	0.113636	0.909091		0	0.6	0.4	0.125	0.5	0.375	0.0434783	0.565217	0.391304	0.333333	0.333333	0.333333	0.0526316	0.526316	0.421053	0.2	0.2	0.6	0.166667	0.5	0.333333	0.3125	0.25	0.4375	0.05	0.3	0.65			0	0.333333	0.166667		0.45788	0.436842	0.409375
		0.325	0.692308	0.675		0.481481	0.222222	0.296296	0.625	0.375	0	0.5	0.25	0.25	0.538462	0.307692	0.153846	0.588235	0.352941	0.0588235	0.444444	0.333333	0.222222	0.388889	0.5	0.111111	0.384615	0.307692	0.307692	0.555556	0.222222	0.222222			0.481481	0.538462	0.388889		0.21875	0.24183	0.264957
		0.325	0.435897	0.911765		0.470588	0.294118	0.235294	0.307692	0.384615	0.307692	0.25	0.375	0.375	0.333333	0.333333	0.333333	0.235294	0.647059	0.117647	0.571429	0.0714286	0.357143	0.352941	0.411765	0.235294	0.125	0.75	0.125	0.2	0.4	0.4			0.470588	0.333333	0.352941		0.360577	0.298319	0.41875
		0.366667	0.181818	0.955556		0.125	0.25	0.625	0.0869565	0.565217	0.347826	0.0833333	0.5	0.416667	0	1	0	0.2	0.65	0.15	0.0869565	0.347826	0.565217	0.2	0.6	0.2	0.214286	0.5	0.285714	0.0909091	0.181818	0.727273			0.125	0	0.2		0.457428	0.428261	0.423701
		0.325	0.128205	0.9		0	0	1	0.2	0.333333	0.466667	0.263158	0.315789	0.421053	0	0.5	0.5	0.117647	0.647059	0.235294	0.333333	0.166667	0.5	0	0.6	0.4	0.2	0.533333	0.266667	0	0.4	0.6			0	0	0		0.384211	0.387255	0.45
		0.3	0.0555556	0.930233		0.5	0.5	0	0	0.636364	0.363636	0	0.217391	0.782609	0.333333	0	0.666667	0	0.7	0.3	0.103448	0.103448	0.793103	0.25	0.25	0.5	0.0588235	0.647059	0.294118	0.105263	0.157895	0.736842			0.5	0.333333	0.25		0.5	0.474138	0.458978
		0.358333	0.547619	0.711111		0.565217	0.217391	0.217391	0.222222	0.111111	0.666667	0.2	0.6	0.2	0.538462	0.384615	0.0769231	0.210526	0.526316	0.263158	0.583333	0.166667	0.25	0.5	0	0.5	0.307692	0.538462	0.153846	0.222222	0.444444	0.333333			0.565217	0.538462	0.5		0.394444	0.301535	0.367521
		0.291667	0.2	0.878049		0	0.571429	0.428571	0	0.666667	0.333333	0.1875	0.5	0.3125	0	0.2	0.8	0.230769	0.538462	0.230769	0.130435	0.130435	0.73913	0.166667	0	0.833333	0.235294	0.470588	0.294118	0.157895	0.210526	0.631579			0	0	0.166667		0.453125	0.409699	0.401703
		0.358333	0.0930233	0.861111		0	0.25	0.75	0.05	0.65	0.3	0.157895	0.210526	0.631579	0.2	0.4	0.4	0.230769	0.461538	0.307692	0.0588235	0.294118	0.647059	0.444444	0.222222	0.333333	0.222222	0.222222	0.555556	0.136364	0.272727	0.590909			0	0.2	0.444444		0.448026	0.427602	0.410354
		0.341667	0.0731707	0.829787		0.333333	0.333333	0.333333	0.153846	0.615385	0.230769	0.08	0.36	0.56	0.25	0.625	0.125	0.185185	0.333333	0.481481	0.0909091	0.454545	0.454545	0.2	0.6	0.2	0.0833333	0.5	0.416667	0.0714286	0.428571	0.5			0.333333	0.25	0.2		0.441538	0.430976	0.46131
		0.308333	0.378378	0.769231		0.642857	0.357143	0	0.214286	0.571429	0.214286	0.111111	0.222222	0.666667	0.222222	0.666667	0.111111	0.208333	0.666667	0.125	0.6	0	0.4	0.666667	0.2	0.133333	0.190476	0.666667	0.142857	0.142857	0.714286	0.142857			0.642857	0.222222	0.666667		0.418651	0.297917	0.416667
		0.358333	0.651163	0.825		0.285714	0.25	0.464286	0.333333	0.333333	0.333333	0.222222	0.333333	0.444444	0.571429	0	0.428571	0.0909091	0.545455	0.363636	0.47619	0.047619	0.47619	0.571429	0.285714	0.142857	0.166667	0.333333	0.5	0.529412	0.176471	0.294118			0.285714	0.571429	0.571429		0.361111	0.358225	0.32598
		0.308333	0.25	0.72093		0	0.555556	0.444444	0.285714	0.428571	0.285714	0	0.692308	0.307692	0.333333	0.333333	0.333333	0.4	0.466667	0.133333	0.25	0.3125	0.4375	0.416667	0	0.583333	0.428571	0.5	0.0714286	0.230769	0.0769231	0.692308			0	0.333333	0.416667		0.428571	0.3375	0.335165
		0.3	0.361111	0.921569		0.153846	0.461538	0.384615	0.181818	0.363636	0.454545	0.333333	0.583333	0.0833333	0	0.5	0.5	0.08	0.72	0.2	0.181818	0.227273	0.590909	0	0.5	0.5	0.3	0.5	0.2	0.4	0.4	0.2			0.153846	0	0		0.371212	0.434545	0.325
		0.283333	0.352941	0.853659		0.0909091	0.636364	0.272727	0.111111	0.777778	0.111111	0.230769	0	0.769231	0.166667	0.666667	0.166667	0.36	0.48	0.16	0.2	0.1	0.7	0.125	0.5	0.375	0.352941	0.529412	0.117647	0.105263	0.315789	0.578947			0.0909091	0.166667	0.125		0.41453	0.36	0.385449
		0.308333	0.459459	0.93617		0.352941	0.176471	0.470588	0.111111	0.666667	0.222222	0	0.3	0.7	0.333333	0.666667	0	0.25	0.5	0.25	0.25	0.291667	0.458333	0.4	0.2	0.4	0.157895	0.631579	0.210526	0.0909091	0.363636	0.545455			0.352941	0.333333	0.4		0.472222	0.375	0.437799
		0.266667	0.21875	0.4		0.428571	0	0.571429	0.461538	0.307692	0.230769	0.5	0.333333	0.166667	0.62069	0.241379	0.137931	0.666667	0.166667	0.166667	0.5	0	0.5	0.458333	0.208333	0.333333	0.666667	0.166667	0.166667	0.285714	0.428571	0.285714			0.428571	0.62069	0.458333		0.259615	0.208333	0.261905
		0.316667	0.342105	0.895833		0.153846	0.615385	0.230769	0.266667	0.4	0.333333	0.2	0.4	0.4	0.2	0.4	0.4	0.210526	0.421053	0.368421	0.304348	0.130435	0.565217	0.2	0.5	0.3	0.4	0.5	0.1	0.153846	0.307692	0.538462			0.153846	0.2	0.2		0.383333	0.371281	0.361538
		0.33008	0.346063	0.777918
			0.0160415	0.0112893

## Sheet: Experiment 5-10 (unexploitable)
		WIN RATE
			WS	LS		WS_S	WS_U	WS_D	WU_S	WU_U	WU_D	WD_S	WD_U	WD_D	LS_S	LS_U	LS_D	LU_S	LU_U	LU_D	LD_S	LD_U	LD_D	DS_S	DS_U	DS_D	DU_S	DU_U	DU_D	DD_S	DD_U	DD_D			WS_S	LS_S	DS_S		Wshift_Shift	Lshift_Shift	Dshift_Shift
Unexplotable	1	0.316667	0.273077	0.965352		0.0833333	0.439394	0.515152	0	0.55	0.45	0.0833333	0.402778	0.513889	0.5	0	0.5	0.333333	0.483333	0.183333	0.198052	0.269481	0.532468	0.1	0.25	0.65	0.268775	0.596838	0.134387	0.350649	0.0909091	0.558442			0.0833333	0.5	0.1		0.479167	0.367154	0.345144
(exploiting context)	2	0.316667	0.243934	0.887908		0.208333	0.125	0.666667	0.133929	0.598214	0.267857	0.1	0.35625	0.54375	0.166667	0.333333	0.5	0.225962	0.278846	0.495192	0.0625	0.40625	0.53125	0.222222	0.611111	0.166667	0.153846	0.468326	0.377828	0.22619	0.315476	0.458333			0.208333	0.166667	0.222222		0.441518	0.427885	0.404991
Experiment 5	3	0.294444	0.315592	0.612299		0.491667	0.125	0.383333	0.75	0.125	0.125	0.438725	0.154412	0.406863	0.494048	0.202381	0.303571	0.416667	0.25	0.333333	0.365079	0.18254	0.452381	0.514286	0.121429	0.364286	0	0.333333	0.666667	0.7	0	0.3			0.491667	0.494048	0.514286		0.202819	0.304563	0.325
	4	0.327778	0.645882	0.927156		0.350649	0.337662	0.311688	0.55	0.05	0.4	0.35	0.45	0.2	0	0	1	0.372222	0.577778	0.05	0.426421	0.219064	0.354515	0.316667	0.466667	0.216667	0.291667	0.375	0.333333	0.277778	0.305556	0.416667			0.350649	0	0.316667		0.275	0.300339	0.357639
	5	0.377778	0.421429	0.833333		0.321429	0.196429	0.482143	0.145455	0.572727	0.281818	0.434066	0.263736	0.302198	0.416667	0.0833333	0.5	0.363636	0.454545	0.181818	0.45	0.2	0.35	0.166667	0.507937	0.325397	0.192857	0.535714	0.271429	0.678571	0.107143	0.214286			0.321429	0.416667	0.166667		0.35512	0.296591	0.282143
	6	0.316667	0.566138	0.741379		0.256579	0.434211	0.309211	0.107143	0.721429	0.171429	0.416667	0	0.583333	0.732143	0.196429	0.0714286	0.352273	0.571023	0.0767045	0.556818	0.0454545	0.397727	0.458333	0.25	0.291667	0.428105	0.460784	0.111111	0.147059	0.45098	0.401961			0.256579	0.732143	0.458333		0.369048	0.272727	0.356209
	7	0.255556	0.367424	0.970143		0.1	0.514286	0.385714	0.0714286	0.214286	0.714286	0	0.238095	0.761905	0.5	0	0.5	0.222222	0.412698	0.365079	0.207729	0.176329	0.615942	0.1	0.466667	0.433333	0.275	0.3	0.425	0.241627	0.241627	0.516746			0.1	0.5	0.1		0.482143	0.392512	0.370843
	9	0.327778	0.15233	0.860614		0.166667	0.75	0.0833333	0.227083	0.3875	0.385417	0.0625	0.4875	0.45	0.0625	0.375	0.5625	0.146465	0.393939	0.459596	0.170455	0.261364	0.568182	0.0714286	0.660714	0.267857	0.190476	0.464286	0.345238	0.198718	0.320513	0.480769			0.166667	0.0625	0.0714286		0.427604	0.42077	0.402701
	10	0.377778	0.264414	0.866667		0.3	0.4	0.3	0.17094	0.282051	0.547009	0.189394	0.409091	0.401515	0.55	0	0.45	0.107143	0.678571	0.214286	0.184066	0.304945	0.510989	0.651515	0.30303	0.0454545	0.126984	0.527778	0.345238	0.166667	0.266667	0.566667			0.3	0.55	0.651515		0.409916	0.427198	0.426587
	11	0.35	0.425676	0.510833		0.685897	0.0769231	0.237179	0.353846	0.269231	0.376923	0.136364	0.584416	0.279221	0.604895	0.304196	0.0909091	0.45	0.366667	0.183333	0.428571	0.142857	0.428571	0.666667	0.0833333	0.25	0.1	0.4	0.5	0.221429	0.335714	0.442857			0.685897	0.604895	0.666667		0.377448	0.280357	0.419643
	13	0.372222	0.230263	0.869048		0.142857	0.339286	0.517857	0.229167	0.236111	0.534722	0.101923	0.342308	0.555769	0	0.3	0.7	0.348485	0.20202	0.449495	0.160839	0.167832	0.671329	0.166667	0.444444	0.388889	0.4625	0.225	0.3125	0.365385	0.271635	0.362981			0.142857	0	0.166667		0.417228	0.372669	0.293029
	14	0.333333	0.265851	0.916667		0.269841	0.349206	0.380952	0.0769231	0.496503	0.426573	0.278409	0.551136	0.170455	0	0.5	0.5	0.148352	0.409341	0.442308	0.276923	0.287179	0.435897	0.2	0.6	0.2	0.0940171	0.452991	0.452991	0.136364	0.327273	0.536364			0.269841	0	0.2		0.411167	0.393681	0.442405
	15	0.305556	0.555172	0.908918		0.391667	0.266667	0.341667	0.25	0.625	0.125	0.229167	0.1875	0.583333	0.5	0.125	0.375	0.113095	0.696429	0.190476	0.369485	0.121324	0.509191	0.410714	0.428571	0.160714	0.279221	0.318182	0.402597	0.326923	0.100962	0.572115			0.391667	0.5	0.410714		0.380208	0.379355	0.348464
	17	0.377778	0.458442	0.708606		0.205128	0.429487	0.365385	0.410714	0.133929	0.455357	0.504808	0.0769231	0.418269	0.233766	0.279221	0.487013	0.323864	0.477273	0.198864	0.472222	0.0555556	0.472222	0	0.708333	0.291667	0.1875	0.625	0.1875	0.363636	0.318182	0.318182			0.205128	0.233766	0		0.27112	0.300979	0.362216
	18	0.344444	0.195699	0.829762		0.125	0.375	0.5	0.0839161	0.258741	0.657343	0.125	0.25	0.625	0.52381	0.238095	0.238095	0.126984	0.579365	0.293651	0.160417	0.258333	0.58125	0.458333	0.25	0.291667	0.232955	0.352273	0.414773	0.102679	0.526786	0.370536			0.125	0.52381	0.458333		0.447771	0.42815	0.416092
	19	0.277778	0.540584	0.83774		0.45	0.358333	0.191667	0.180556	0.583333	0.236111	0.5	0.416667	0.0833333	0.479167	0.229167	0.291667	0.3	0.572222	0.127778	0.366667	0.0333333	0.6	0.511905	0.218254	0.269841	0.158333	0.583333	0.258333	0.183333	0.566667	0.25			0.45	0.479167	0.511905		0.329861	0.333333	0.414583
	20	0.283333	0.36646	0.842742		0.196429	0.422619	0.380952	0.145455	0.572727	0.281818	0.0833333	0.55	0.366667	0.25	0.333333	0.416667	0.216667	0.533333	0.25	0.264423	0.278846	0.456731	0.659091	0.170455	0.170455	0.148352	0.593407	0.258242	0.219697	0.257576	0.522727			0.196429	0.25	0.659091		0.442803	0.379728	0.407988
	21	0.388889	0.190418	0.731162		0.25	0.3125	0.4375	0.1125	0.275	0.6125	0.14881	0.190476	0.660714	0.133929	0.196429	0.669643	0.25	0.483333	0.266667	0.267857	0.263393	0.46875	0.166667	0.0833333	0.75	0.136364	0.290909	0.572727	0.25	0.270833	0.479167			0.25	0.133929	0.166667		0.434673	0.370536	0.403409
	22	0.266667	0.509058	0.851351		0.27381	0.107143	0.619048	0.0833333	0.5	0.416667	0.1875	0.339286	0.473214	0.0625	0.229167	0.708333	0.420635	0.416667	0.162698	0.4	0.25	0.35	0.236111	0.118056	0.645833	0.133929	0.267857	0.598214	0.342657	0.237762	0.41958			0.27381	0.0625	0.236111		0.432292	0.294841	0.380854
	23	0.322222	0.138747	0.878205		0	0.366667	0.633333	0.188312	0.396104	0.415584	0.174208	0.330317	0.495475	0.2	0.266667	0.533333	0.177083	0.46875	0.354167	0.176471	0.205882	0.617647	0	0.666667	0.333333	0.03125	0.644886	0.323864	0.2	0.3	0.5			0	0.2	0		0.40937	0.411612	0.442188
	25	0.377778	0.178699	0.829404		0.1	0.614286	0.285714	0.0704545	0.597727	0.331818	0.21875	0.34375	0.4375	0.214286	0.47619	0.309524	0.183333	0.516667	0.3	0.136364	0.402597	0.461039	0.111111	0.166667	0.722222	0.283333	0.566667	0.15	0.271429	0.278571	0.45			0.1	0.214286	0.111111		0.427699	0.420076	0.36131
	26	0.366667	0.439189	0.770833		0.5	0.25	0.25	0.1625	0.325	0.5125	0.158333	0.395833	0.445833	0.322222	0.311111	0.366667	0.316667	0.416667	0.266667	0.583333	0.138889	0.277778	0.380952	0.126984	0.492063	0.207143	0.378571	0.414286	0.30303	0.393939	0.30303			0.5	0.322222	0.380952		0.419792	0.275	0.372457
	27	0.277778	0.279762	0.716667		0.346154	0.288462	0.365385	0.396825	0.293651	0.309524	0.0555556	0.416667	0.527778	0.541667	0.166667	0.291667	0.107143	0.473214	0.419643	0.118056	0.520833	0.361111	0.368421	0.105263	0.526316	0.1875	0.325	0.4875	0.283333	0.483333	0.233333			0.346154	0.541667	0.368421		0.386905	0.4437	0.382292
	28	0.361111	0.125254	0.778087		0.2	0.266667	0.533333	0.0769231	0.483974	0.439103	0.242857	0.345238	0.411905	0.181818	0.0454545	0.772727	0.05	0.375	0.575	0.190476	0.210317	0.599206	0.507937	0.126984	0.365079	0.451923	0.269231	0.278846	0.0666667	0.490476	0.442857			0.2	0.181818	0.507937		0.420055	0.439881	0.370353
	29	0.344444	0.281789	0.698864		0.121429	0.657143	0.221429	0.303846	0.507692	0.188462	0.0555556	0.361111	0.583333	0.369231	0.176923	0.453846	0.291667	0.25	0.458333	0.219697	0.0909091	0.689394	0.75	0.25	0	0.20098	0.514706	0.284314	0.158333	0.391667	0.45			0.121429	0.369231	0.75		0.41015	0.372159	0.410172
	30	0.316667	0.538462	0.825294		0.138095	0.554762	0.307143	0.388889	0.277778	0.333333	0.166667	0.5	0.333333	0.125	0.625	0.25	0.452273	0.315909	0.231818	0.198718	0.0384615	0.762821	0.314286	0.514286	0.171429	0.390909	0.377273	0.231818	0.209135	0.512019	0.278846			0.138095	0.125	0.314286		0.361111	0.337252	0.349989
	31	0.355556	0.752028	0.743728		0.468297	0.235507	0.296196	0.875	0.125	0	0.196429	0.464286	0.339286	0.527778	0.25	0.222222	0.464286	0.380952	0.154762	0.684615	0.15	0.165385	0.376068	0.205128	0.418803	0.3875	0.35	0.2625	0.416667	0.0416667	0.541667			0.468297	0.527778	0.376068		0.232143	0.212775	0.298958
	32	0.316667	0.105911	0.936458		0	0.125	0.875	0	0.472222	0.527778	0	0.403846	0.596154	0	0.166667	0.833333	0.1	0.5	0.4	0.167183	0.252322	0.580495	0	0.25	0.75	0.0839161	0.566434	0.34965	0.17381	0.138095	0.688095			0	0	0		0.5	0.433204	0.435569
	33	0.377778	0.5	0.764881		0.350694	0.239583	0.409722	0.390909	0.336364	0.272727	0.519231	0.163462	0.317308	0.242857	0.342857	0.414286	0.477778	0.322222	0.2	0.542208	0.116883	0.340909	0.308271	0.266917	0.424812	0.4	0.55	0.05	0.541667	0.25	0.208333			0.350694	0.242857	0.308271		0.272465	0.245004	0.264583
	34	0.35	0.387931	0.905746		0.236607	0.473214	0.290179	0.222222	0.486111	0.291667	0.142857	0.371429	0.485714	0.1	0.6	0.3	0.305556	0.638889	0.0555556	0.302083	0.208333	0.489583	0.166667	0.5	0.333333	0.236111	0.491667	0.272222	0.133333	0.35	0.516667			0.236607	0.1	0.166667		0.40873	0.34809	0.407639
	35	0.35	0.145455	0.656177		0.5	0.166667	0.333333	0.1	0.435714	0.464286	0.158824	0.133824	0.707353	0.3	0.45	0.25	0.155556	0.522222	0.322222	0.115385	0.251748	0.632867	0.625	0	0.375	0.171429	0.535714	0.292857	0.208333	0.208333	0.583333			0.5	0.3	0.625		0.435294	0.432265	0.40506
	36	0.322222	0.275	0.463996		0.194444	0.305556	0.5	0.631868	0.21978	0.148352	0.392857	0.285714	0.321429	0.367308	0.303846	0.328846	0.375	0.25	0.375	0.247059	0.358824	0.394118	0.606061	0.17803	0.215909	0.49359	0.192308	0.314103	0.3	0.4	0.3			0.194444	0.367308	0.606061		0.243819	0.344485	0.301603
Unexplotable	2	0.35	0.209677	0.739865		0.125	0.4875	0.3875	0.181818	0.272727	0.545455	0.166667	0.216667	0.616667	0.0555556	0.333333	0.611111	0.527273	0.327273	0.145455	0.240385	0.254808	0.504808	0.333333	0.333333	0.333333	0.0833333	0.566667	0.35	0.283333	0.266667	0.45			0.125	0.0555556	0.333333		0.412879	0.308086	0.408333
(exploiting context)	3	0.322222	0.394375	0.621701		0.545833	0.133333	0.320833	0.388889	0.333333	0.277778	0.178571	0.392857	0.428571	0.677778	0.0888889	0.233333	0.215909	0.443182	0.340909	0.483516	0.21978	0.296703	0.615385	0.192308	0.192308	0	0.222222	0.777778	0.388889	0.166667	0.444444			0.545833	0.677778	0.615385		0.358135	0.325144	0.402778
Experiment 7	4	0.316667	0.541935	0.732439		0.233333	0.266667	0.5	0	0.285714	0.714286	0.388889	0.388889	0.222222	0.455357	0.267857	0.276786	0.388889	0.222222	0.388889	0.443182	0.215909	0.340909	0.477778	0.1	0.422222	0.253968	0.253968	0.492063	0.292614	0.383523	0.323864			0.233333	0.455357	0.477778		0.402778	0.291982	0.363355
	5	0.338889	0.461624	0.678571		0.347953	0.353801	0.298246	0.227273	0.386364	0.386364	0.666667	0.111111	0.222222	0.484848	0.292929	0.222222	0.409091	0.272727	0.318182	0.333333	0.216667	0.45	0.561111	0.261111	0.177778	0.392857	0.267857	0.339286	0.325	0.25	0.425			0.347953	0.484848	0.561111		0.276515	0.314394	0.320536
	6	0.322222	0.541256	0.650968		0.525	0.15	0.325	0.666667	0.0833333	0.25	0.469697	0.348485	0.181818	0.414773	0.306818	0.278409	0.525	0.275	0.2	0.392308	0.115385	0.492308	0.25	0.444444	0.305556	0.444444	0.333333	0.222222	0.547619	0.0555556	0.396825			0.525	0.414773	0.25		0.215909	0.270673	0.251984
	7	0.338889	0.745215	0.856086		0.5625	0.25	0.1875	0	0.333333	0.666667	0.166667	0.416667	0.416667	0.4	0.2	0.4	0.5	0.444444	0.0555556	0.291063	0.164251	0.544686	0.375	0.3125	0.3125	0.291667	0.208333	0.5	0.388889	0.388889	0.222222			0.5625	0.4	0.375		0.458333	0.302234	0.329861
	8	0.277778	0.511667	0.704934		0.503247	0.298701	0.198052	0.255556	0.211111	0.533333	0.2	0.7	0.1	0.475	0.225	0.3	0.414773	0.306818	0.278409	0.577381	0.160714	0.261905	0.457014	0.251131	0.291855	0.292857	0.464286	0.242857	0.25	0.264286	0.485714			0.503247	0.475	0.457014		0.386111	0.251962	0.364286
	9	0.361111	0.356158	0.819697		0.210526	0.407895	0.381579	0.225	0.516667	0.258333	0.25	0.333333	0.416667	0.388889	0.25	0.361111	0.389952	0.380383	0.229665	0.15	0.0909091	0.759091	0.227273	0.636364	0.136364	0.266667	0.1	0.633333	0.146635	0.411058	0.442308			0.210526	0.388889	0.227273		0.38125	0.365012	0.396675
	10	0.327778	0.68318	0.898041		0.287879	0.449495	0.262626	0.225	0.7125	0.0625	0.5	0.2	0.3	0.333333	0.5	0.166667	0.593407	0.32967	0.0769231	0.324675	0.243506	0.431818	0.4	0.2	0.4	0.299242	0.268939	0.431818	0.240385	0.365385	0.394231			0.287879	0.333333	0.4		0.31875	0.27048	0.365093
	11	0.405556	0.540625	0.572464		0.463333	0.33	0.206667	0.180556	0.597222	0.222222	0.305556	0.222222	0.472222	0.472222	0.291667	0.236111	0.1875	0.607143	0.205357	0.533333	0.05	0.416667	0.495098	0.308824	0.196078	0.677778	0.216667	0.105556	0.285714	0.142857	0.571429			0.463333	0.472222	0.495098		0.378472	0.319792	0.259127
	14	0.34638	0.345699	0.722581		0.0769231	0.403846	0.519231	0.229167	0.520833	0.25	0.247475	0.313131	0.439394	0.0909091	0.345455	0.563636	0.585859	0.257576	0.156566	0.427778	0.105556	0.466667	0.2875	0.5	0.2125	0.4	0.466667	0.133333	0.397436	0.198718	0.403846			0.0769231	0.0909091	0.2875		0.38084	0.246591	0.300641
	15	0.361111	0.269048	0.759259		0.438462	0.269231	0.292308	0.276923	0.126923	0.596154	0.375	0.291667	0.333333	0.0714286	0.690476	0.238095	0.375	0.35	0.275	0.542484	0.0294118	0.428105	0.186813	0.222527	0.590659	0.333333	0.2	0.466667	0.458333	0.354167	0.1875			0.438462	0.0714286	0.186813		0.337019	0.270629	0.302083
	16	0.311111	0.65	0.446623		0.761905	0.0333333	0.204762	0.266667	0.183333	0.55	0.291667	0.583333	0.125	0.792857	0.0607143	0.146429	0.416667	0.416667	0.166667	0.291667	0.416667	0.291667	0.823529	0.0588235	0.117647	0.457143	0.242857	0.3	0.05	0.55	0.4			0.761905	0.792857	0.823529		0.360417	0.322917	0.373214
	17	0.266667	0.685606	0.78483		0.490909	0.295455	0.213636	0.0555556	0.833333	0.111111	0.166667	0.666667	0.166667	0.551282	0.410256	0.0384615	0.365385	0.576923	0.0576923	0.391667	0.141667	0.466667	0.541667	0.291667	0.166667	0.269841	0.527778	0.202381	0	0.716667	0.283333			0.490909	0.551282	0.541667		0.444444	0.310737	0.43254
	18	0.277778	0.440476	0.905639		0.136364	0.386364	0.477273	0.416667	0.375	0.208333	0.0833333	0.212121	0.704545	0.35	0.2	0.45	0.154762	0.535714	0.309524	0.407895	0.202632	0.389474	0.431624	0.320513	0.247863	0.483333	0.05	0.466667	0.321429	0.142857	0.535714			0.136364	0.35	0.431624		0.375	0.359336	0.29881
	19	0.366667	0.363636	0.651135		0.210526	0.257895	0.531579	0.458333	0.25	0.291667	0.5	0.2	0.3	0.267677	0.393939	0.338384	0.439394	0.431818	0.128788	0.513636	0.145455	0.340909	0.264423	0.302885	0.432692	0.166667	0.333333	0.5	0.2	0.3	0.5			0.210526	0.267677	0.264423		0.260417	0.261742	0.408333
	20	0.316667	0.563424	0.853571		0.0769231	0.441296	0.481781	0.183333	0.65	0.166667	0.180556	0.472222	0.347222	0.25	0.416667	0.333333	0.283613	0.527311	0.189076	0.31875	0.35625	0.325	0.333333	0.5	0.166667	0.396104	0.419913	0.183983	0.276786	0.133929	0.589286			0.0769231	0.25	0.333333		0.409028	0.349409	0.331778
	21	0.3	0.351648	0.676471		0.322222	0.472222	0.205556	0.365079	0.380952	0.253968	0.232955	0.136364	0.630682	0.305556	0.194444	0.5	0.470085	0.397436	0.132479	0.257576	0.219697	0.522727	0.181818	0.590909	0.227273	0.333333	0.511111	0.155556	0.15	0.477778	0.372222			0.322222	0.305556	0.181818		0.350492	0.318085	0.379167
	22	0.288889	0.442308	0.708242		0.198413	0.365079	0.436508	0.514286	0.142857	0.342857	0.264286	0.292857	0.442857	0.0714286	0.701299	0.227273	0.342857	0.485714	0.171429	0.447917	0.0868056	0.465278	0.5	0.1	0.4	0.416667	0.375	0.208333	0.313131	0.212121	0.474747			0.198413	0.0714286	0.5		0.305357	0.302307	0.317551
	23	0.283333	0.506923	0.73871		0.620915	0.117647	0.261438	0.1875	0.409091	0.403409	0	0.3	0.7	0.583333	0.361111	0.0555556	0.361345	0.508403	0.130252	0.5	0.40625	0.09375	0.77521	0.165966	0.0588235	0.15	0.5	0.35	0.208333	0.541667	0.25			0.620915	0.583333	0.77521		0.453125	0.284664	0.410417
	24	0.244444	0.3625	0.873016		0.277778	0.361111	0.361111	0.175	0.325	0.5	0.1	0.533333	0.366667	0.166667	0.2	0.633333	0.201705	0.536932	0.261364	0.293956	0.296703	0.409341	0.3125	0.4375	0.25	0.145833	0.541667	0.3125	0.18956	0.296703	0.513736			0.277778	0.166667	0.3125		0.43125	0.376085	0.416152
	25	0.322222	0.758621	0.468915		0.6294	0.251553	0.119048	0.533333	0.3	0.166667	0.3	0	0.7	0.669591	0.163743	0.166667	0.5	0.416667	0.0833333	0.7	0	0.3	0.590909	0.181818	0.227273	0.5625	0.208333	0.229167	0.416667	0.166667	0.416667			0.6294	0.669591	0.590909		0.291667	0.2	0.255208
	26	0.388889	0.371795	0.550505		0.175	0.24375	0.58125	0.45	0.325	0.225	0.385714	0.442857	0.171429	0.4	0.358333	0.241667	0.690476	0.154762	0.154762	0.5	0.25	0.25	0.342308	0.426923	0.230769	0.325	0.45	0.225	0.456349	0.198413	0.345238			0.175	0.4	0.342308		0.291071	0.202381	0.304663
	27	0.366667	0.123016	0.69181		0.1	0.266667	0.633333	0.284314	0.490196	0.22549	0.210317	0.154762	0.634921	0.238095	0.563492	0.198413	0.3125	0.5625	0.125	0.166667	0.392857	0.440476	0.211111	0.316667	0.472222	0.247475	0.651515	0.10101	0.264957	0.226496	0.508547			0.1	0.238095	0.211111		0.376342	0.380208	0.371892
Unexplotable	1	0.35	0.334402	0.801998		0.100962	0.432692	0.466346	0.555556	0.180556	0.263889	0.393939	0.0909091	0.515152	0.5	0.3	0.2	0.3375	0.375	0.2875	0.452381	0.301587	0.246032	0.0833333	0.388889	0.527778	0.298611	0.229167	0.472222	0.0555556	0.444444	0.5			0.100962	0.5	0.0833333		0.262626	0.30253	0.411458
(exploiting context)	2	0.366667	0.237179	0.712662		0.327273	0.436364	0.236364	0.371429	0.554762	0.0738095	0.233766	0.116883	0.649351	0.0909091	0.515152	0.393939	0.333333	0.555556	0.111111	0.309524	0.238095	0.452381	0.25	0.525	0.225	0.148352	0.629121	0.222527	0.255556	0.155556	0.588889			0.327273	0.0909091	0.25		0.348701	0.339286	0.399023
Experiment 9	3	0.283333	0.12037	0.884874		0.125	0.75	0.125	0.0833333	0.45	0.466667	0.1	0.35	0.55	0.0833333	0.416667	0.5	0.153846	0.692308	0.153846	0.0526316	0.305263	0.642105	0	0.5	0.5	0.142857	0.568182	0.288961	0.0294118	0.254902	0.715686			0.125	0.0833333	0		0.454167	0.448381	0.456933
	4	0.366667	0.282336	0.64245		0.333333	0.277778	0.388889	0.366071	0.303571	0.330357	0.532468	0.116883	0.350649	0.414773	0.198864	0.386364	0.3125	0.5625	0.125	0.442308	0.240385	0.317308	0.348039	0.296569	0.355392	0.225	0.55	0.225	0.236111	0.125	0.638889			0.333333	0.414773	0.348039		0.275365	0.311298	0.384722
	5	0.377778	0.493811	0.5		0.479167	0.35625	0.164583	0.452381	0.293651	0.253968	0.352564	0.365385	0.282051	0.472222	0.205556	0.322222	0.357143	0.5	0.142857	0.348485	0.136364	0.515152	0.416667	0.229167	0.354167	0.672727	0.190909	0.136364	0.444444	0.111111	0.444444			0.479167	0.472222	0.416667		0.298764	0.323593	0.220707
	10	0.372222	0.215251	0.91713		0.354167	0.3125	0.333333	0.138889	0.611111	0.25	0.140909	0.368182	0.490909	0.333333	0.416667	0.25	0.09375	0.75	0.15625	0.166667	0.299242	0.534091	0.375	0.375	0.25	0.0588235	0.652941	0.288235	0.125	0.25	0.625			0.354167	0.333333	0.375		0.430051	0.434896	0.454044
	11	0.366667	0.311195	0.816558		0.184524	0.380952	0.434524	0.211111	0.477778	0.311111	0.0454545	0.348485	0.606061	0.222222	0.555556	0.222222	0.25	0.75	0	0.392308	0.0769231	0.530769	0.330357	0.321429	0.348214	0.185714	0.607143	0.207143	0.333333	0.0333333	0.633333			0.184524	0.222222	0.330357		0.435859	0.339423	0.370238
	13	0.266667	0.4375	0.87218		0.522727	0.236364	0.240909	0.180556	0.284722	0.534722	0	0.7	0.3	0.464286	0.285714	0.25	0.408333	0.483333	0.108333	0.133333	0.211111	0.655556	0.414286	0.45	0.135714	0.212121	0.435606	0.352273	0.0909091	0.409091	0.5			0.522727	0.464286	0.414286		0.454861	0.364583	0.424242
	14	0.333333	0.177143	0.781145		0.166667	0.416667	0.416667	0.261364	0.651515	0.0871212	0.274436	0.345865	0.379699	0.1875	0.125	0.6875	0.0909091	0.522727	0.386364	0.242857	0.107143	0.65	0.126984	0.293651	0.579365	0.122159	0.556818	0.321023	0.162338	0.198052	0.63961			0.166667	0.1875	0.126984		0.36605	0.416558	0.428876
	15	0.333333	0.218966	0.907452		0.291667	0.541667	0.166667	0.239583	0.555556	0.204861	0	0.416667	0.583333	0	0.375	0.625	0.132143	0.621429	0.246429	0.125	0.306818	0.568182	0	0.857143	0.142857	0.205357	0.59375	0.200893	0.191919	0.550505	0.257576			0.291667	0	0		0.440104	0.435714	0.400681
	16	0.383333	0.493243	0.727343		0.395833	0.288194	0.315972	0.214286	0.428571	0.357143	0.375	0.375	0.25	0.318182	0.340909	0.340909	0.473214	0.526786	0	0.555556	0.25	0.194444	0.257576	0.257576	0.484848	0.285714	0.428571	0.285714	0.392857	0.196429	0.410714			0.395833	0.318182	0.257576		0.352679	0.242808	0.330357
	17	0.344444	0.0481602	0.779018		0	0.75	0.25	0.151923	0.530769	0.317308	0.181818	0.288961	0.529221	0.1625	0.4875	0.35	0.215385	0.641026	0.14359	0.154762	0.267857	0.577381	0	0.65	0.35	0.174242	0.477273	0.348485	0.05	0.442308	0.507692			0	0.1625	0		0.416565	0.407463	0.443939
	18	0.327778	0.49023	0.688492		0.436275	0.367647	0.196078	0.222222	0.5	0.277778	0.410714	0.0625	0.526786	0.34375	0.425	0.23125	0.377273	0.527273	0.0954545	0.402778	0.138889	0.458333	0.369048	0.47619	0.154762	0.225	0.6	0.175	0.333333	0	0.666667			0.436275	0.34375	0.369048		0.341766	0.304987	0.360417
	20	0.322222	0.425329	0.814286		0.25	0.28125	0.46875	0.107143	0.285714	0.607143	0.222222	0.243056	0.534722	0.111111	0.277778	0.611111	0.357143	0.5	0.142857	0.441296	0.259109	0.299595	0.295455	0.190909	0.513636	0.5	0.1125	0.3875	0.337607	0.247863	0.41453			0.25	0.111111	0.295455		0.417659	0.30039	0.290598
	21	0.322222	0.170673	0.821759		0.125	0.708333	0.166667	0.2	0.659091	0.140909	0.157576	0.181818	0.660606	0.35	0.3	0.35	0.267857	0.526786	0.205357	0.306818	0.170455	0.522727	0	0.22619	0.77381	0.110256	0.579487	0.310256	0.222527	0.148352	0.629121			0.125	0.35	0		0.410606	0.356331	0.416804
	22	0.305556	0.707672	0.725385		0.358289	0.30615	0.335561	0.833333	0	0.166667	0.65	0.266667	0.0833333	0.428571	0.214286	0.357143	0.495192	0.264423	0.240385	0.816667	0	0.183333	0.396285	0.301858	0.301858	0.6875	0.25	0.0625	0.466667	0.166667	0.366667			0.358289	0.428571	0.396285		0.129167	0.172035	0.211458
	23	0.327778	0.255263	0.861905		0.270833	0.270833	0.458333	0.0384615	0.302198	0.659341	0	0.491597	0.508403	0.25	0.5	0.25	0.436508	0.436508	0.126984	0.111111	0.20202	0.686869	0.125	0.625	0.25	0.191667	0.458333	0.35	0.167143	0.282857	0.55			0.270833	0.25	0.125		0.490385	0.363095	0.410298
	26	0.288889	0.0961538	0.622835		0	0	1	0.311111	0.322222	0.366667	0.321429	0.142857	0.535714	0.178947	0.357895	0.463158	0.517857	0.0714286	0.410714	0.20625	0.25625	0.5375	0.361111	0.277778	0.361111	0.166667	0.230769	0.602564	0.176471	0.317647	0.505882			0	0.178947	0.361111		0.341865	0.318973	0.414216
	28	0.327778	0.328571	0.774839		0.161111	0.527778	0.311111	0.41453	0.209402	0.376068	0.520833	0.180556	0.298611	0.347222	0.236111	0.416667	0.125	0.481061	0.393939	0.422222	0.316667	0.261111	0.476471	0.217647	0.305882	0.208333	0.5	0.291667	0.325	0.366667	0.308333			0.161111	0.347222	0.476471		0.266159	0.363194	0.366667
	29	0.344444	0.535417	0.709656		0.265038	0.300752	0.434211	0.3375	0.175	0.4875	0.1875	0.5	0.3125	0.253968	0.547619	0.198413	0.5	0.416667	0.0833333	0.511905	0.154762	0.333333	0.162338	0.305195	0.532468	0.514286	0.278571	0.207143	0.522727	0.431818	0.0454545			0.265038	0.253968	0.162338		0.36875	0.247024	0.240747
	30	0.344444	0.383621	0.860222		0.294643	0.196429	0.508929	0.261364	0.414773	0.323864	0.0416667	0.458333	0.5	0.466667	0.1	0.433333	0.379808	0.403846	0.216346	0.354167	0.302083	0.34375	0.423611	0.291667	0.284722	0.133333	0.558333	0.308333	0.181818	0.377273	0.440909			0.294643	0.466667	0.423611		0.424242	0.316506	0.421212
	32	0.266667	0.386148	0.746528		0.230769	0.326923	0.442308	0.314286	0.414286	0.271429	0.35	0.233333	0.416667	0.292857	0.221429	0.485714	0.240909	0.468182	0.290909	0.416667	0.180556	0.402778	0.321429	0.330357	0.348214	0.222222	0.25	0.527778	0.188596	0.162281	0.649123			0.230769	0.292857	0.321429		0.333929	0.335606	0.397295
	33	0.294444	0.267857	0.862069		0.0833333	0.625	0.291667	0.317308	0.442308	0.240385	0.257576	0.257576	0.484848	0.125	0.75	0.125	0.184066	0.519231	0.296703	0.275	0.166667	0.558333	0.369231	0.553846	0.0769231	0.375	0.475	0.15	0.125	0.229167	0.645833			0.0833333	0.125	0.369231		0.356279	0.385234	0.375
	34	0.322222	0.200758	0.734787		0.0833333	0.366667	0.55	0.202381	0.43254	0.365079	0.257937	0.289683	0.452381	0.219697	0.477273	0.30303	0.142857	0.428571	0.428571	0.320833	0.2875	0.391667	0.625	0.0625	0.3125	0.275735	0.573529	0.150735	0.133333	0.254167	0.6125			0.0833333	0.219697	0.625		0.384921	0.384077	0.397733
	35	0.283333	0.257576	0.878571		0.0555556	0.833333	0.111111	0.313131	0.30303	0.383838	0.309524	0.269841	0.420635	0.541667	0.125	0.333333	0.2875	0.552083	0.160417	0.170455	0.596591	0.232955	0.0555556	0.541667	0.402778	0.21875	0.5	0.28125	0.05	0.468182	0.481818			0.0555556	0.541667	0.0555556		0.344336	0.385511	0.432813
	36	0.333333	0.281106	0.689286		0.125	0.541667	0.333333	0.209402	0.358974	0.431624	0.642857	0.214286	0.142857	0.397727	0.0454545	0.556818	0.238095	0.285714	0.47619	0.182143	0.385714	0.432143	0.458333	0.25	0.291667	0.316667	0.358333	0.325	0.233333	0.266667	0.5			0.125	0.397727	0.458333		0.286935	0.39494	0.3625
		0.32936	0.372103	0.766823
			0.0189879	0.0132372
						WS_S	WS_U	WS_D	WU_S	WU_U	WU_D	WD_S	WD_U	WD_D	LS_S	LS_U	LS_D	LU_S	LU_U	LU_D	LD_S	LD_U	LD_D	DS_S	DS_U	DS_D	DU_S	DU_U	DU_D	DD_S	DD_U	DD_D			WS_S	LS_S	DS_S		Wshift_Shift	Lshift_Shift	Dshift_Shift
Unexplotable	1	0.316667	0.3125	0.750345		0.366667	0.606061	0.181818	0	0.35	0.65	0.131579	0.330409	0.538012	0.333333	0	0.666667	0.166667	0.4375	0.395833	0.129371	0.283217	0.587413	0.125	0.0416667	0.833333	0.211957	0.577899	0.210145	0.308036	0.125	0.566964			0.366667	0.333333	0.125		0.467105	0.425991	0.370002
(exploitable context)	2	0.3	0.77208	0.525246		0.807971	0.0990338	0.0929952	0.291667	0	0.708333	0.166667	0.833333	0	0.730303	0.0333333	0.236364	0.516667	0.1	0.383333	0.448864	0.551136	0	0.754941	0.0879447	0.157115	0.482143	0.25	0.267857	0.125	0.75	0.125			0.807971	0.730303	0.754941		0.385417	0.258617	0.348214
Experiment 6	4	0.327778	0.452121	0.772727		0.345238	0.345238	0.309524	0.180556	0.708333	0.111111	0.404762	0.142857	0.452381	0.25	0.541667	0.208333	0.366667	0.5	0.133333	0.290909	0.327273	0.381818	0.4375	0.25	0.3125	0.327273	0.515152	0.157576	0.166667	0.125	0.708333			0.345238	0.25	0.4375		0.353671	0.335606	0.376515
	5	0.338889	0.361607	0.885266		0.285714	0.491071	0.223214	0.166667	0.611111	0.222222	0.10101	0.338384	0.560606	0.375	0.25	0.375	0.260526	0.560526	0.178947	0.384921	0.107143	0.507937	0.18254	0.309524	0.507937	0.208333	0.508333	0.283333	0.208333	0.291667	0.5			0.285714	0.375	0.18254		0.433081	0.338638	0.395833
	8	0.344444	0.32963	0.924286		0.0769231	0.478022	0.445055	0.162698	0.599206	0.238095	0.392857	0.321429	0.285714	0	0.25	0.75	0.416667	0.388889	0.194444	0.167293	0.204887	0.62782	0	0	1	0.115385	0.662088	0.222527	0.142857	0.392857	0.464286			0.0769231	0	0		0.361111	0.35401	0.43544
	9	0.388889	0.170752	0.801449		0.271429	0.442857	0.285714	0.137228	0.629076	0.233696	0.282051	0.320513	0.397436	0.395833	0.125	0.479167	0.111111	0.777778	0.111111	0.382576	0.17803	0.439394	0.25	0.5	0.25	0.166667	0.597222	0.236111	0	0.375	0.625			0.271429	0.395833	0.25		0.39518	0.376578	0.458333
	11	0.216667	0.484594	0.823995		0.121429	0.485714	0.392857	0.25	0.75	0	0.222222	0.125	0.652778	0.05	0.525	0.425	0.360681	0.498452	0.140867	0.428571	0.178571	0.392857	0.111111	0.611111	0.277778	0.414773	0.477273	0.107955	0.18254	0.269841	0.547619			0.121429	0.05	0.111111		0.381944	0.302687	0.350672
	12	0.316667	0.462324	0.886438		0.312121	0.360606	0.327273	0.339286	0.196429	0.464286	0.162338	0.467532	0.37013	0.1	0.733333	0.166667	0.21978	0.483516	0.296703	0.264706	0.176471	0.558824	0.2	0.4	0.4	0.167832	0.374126	0.458042	0.275	0.325	0.4			0.312121	0.1	0.2		0.374594	0.378878	0.389292
	13	0.372222	0.148946	0.687681		0.238095	0.309524	0.452381	0.126894	0.609848	0.263258	0.35	0.325	0.325	0.214286	0.531746	0.253968	0.247619	0.542857	0.209524	0.0714286	0.321429	0.607143	0.333333	0.5	0.166667	0.1875	0.416667	0.395833	0.160714	0.45	0.389286			0.238095	0.214286	0.333333		0.380777	0.420238	0.412946
	14	0.311111	0.246154	0.895221		0.211111	0.255556	0.533333	0.0416667	0.555556	0.402778	0.125	0.444444	0.430556	0.1	0.55	0.35	0.133333	0.55	0.316667	0.25625	0.16875	0.575	0.1	0.6	0.3	0.0982143	0.526786	0.375	0.166667	0.25	0.583333			0.211111	0.1	0.1		0.458333	0.402604	0.43378
	15	0.327778	0.432292	0.72479		0.372549	0.313725	0.313725	0.279221	0.422078	0.298701	0.455357	0.339286	0.205357	0.575	0.15	0.275	0.375	0.333333	0.291667	0.320513	0.320513	0.358974	0.350649	0.324675	0.324675	0.153409	0.585227	0.261364	0.416667	0.291667	0.291667			0.372549	0.575	0.350649		0.316356	0.326122	0.357481
	16	0.333333	0.382488	0.553548		0.46875	0.25	0.28125	0.448718	0.314103	0.237179	0.208333	0.458333	0.333333	0.342105	0.364662	0.293233	0.211111	0.366667	0.422222	0.18254	0.619048	0.198413	0.333333	0.266667	0.4	0.34127	0.0555556	0.603175	0.267857	0.196429	0.535714			0.46875	0.342105	0.333333		0.335737	0.401587	0.347718
	18	0.327778	0.374713	0.802381		0.419643	0.241071	0.339286	0.3	0.35	0.35	0.15	0.575	0.275	0.145833	0.4375	0.416667	0.314103	0.397436	0.288462	0.462185	0.0882353	0.44958	0.464286	0.196429	0.339286	0.266667	0.233333	0.5	0.05	0.342857	0.607143			0.419643	0.145833	0.464286		0.3875	0.305928	0.420833
	20	0.394444	0.374003	0.557504		0.336806	0.0625	0.600694	0.111111	0.333333	0.555556	0.199074	0.268519	0.532407	0.789683	0	0.210317	0.55	0.366667	0.0833333	0.431818	0.0454545	0.522727	0.365079	0.309524	0.325397	0.366667	0.266667	0.366667	0.310606	0.191919	0.497475			0.336806	0.789683	0.365079		0.422454	0.254545	0.330682
	21	0.333333	0.23693	0.836007		0.275	0.15	0.575	0	0.570707	0.429293	0.133333	0.233333	0.633333	0.45	0.183333	0.366667	0.207895	0.692105	0.1	0.222222	0.222222	0.555556	0.392857	0.196429	0.410714	0.208333	0.541667	0.25	0.0833333	0.347222	0.569444			0.275	0.45	0.392857		0.466667	0.392471	0.427083
	22	0.338889	0.621753	0.647465		0.425595	0.251488	0.322917	0.464286	0.321429	0.214286	0.339286	0.392857	0.267857	0.620192	0.177885	0.201923	0.414286	0.414286	0.171429	0.45	0.275	0.275	0.660714	0.165179	0.174107	0.666667	0.166667	0.166667	0.371429	0.335714	0.292857			0.425595	0.620192	0.660714		0.299107	0.283929	0.240476
	23	0.283333	0.483333	0.888609		0.142857	0.456349	0.400794	0.472222	0.0555556	0.472222	0.1	0.318182	0.581818	0.458333	0.25	0.291667	0.2	0.5	0.3	0.352941	0.147059	0.5	0.222222	0.277778	0.5	0.233333	0.516667	0.25	0.160714	0.190476	0.64881			0.142857	0.458333	0.222222		0.356944	0.361765	0.401488
	24	0.244444	0.708333	0.605312		0.7125	0.25625	0.03125	0	0.5	0.5	0.458333	0	0.541667	0.717105	0.0526316	0.230263	0.514286	0.271429	0.214286	0.536932	0.184659	0.278409	0.658333	0.171429	0.170238	0.291667	0.208333	0.5	0.0714286	0	0.928571			0.7125	0.717105	0.658333		0.385417	0.237196	0.409226
	25	0.316667	0.668519	0.665942		0.710526	0.105263	0.184211	0.25	0.225	0.525	0.25	0.625	0.125	0.664286	0.335714	0	0.472222	0.416667	0.111111	0.237179	0.282051	0.480769	0.553571	0.27381	0.172619	0.325397	0.400794	0.27381	0.333333	0.166667	0.5			0.710526	0.664286	0.553571		0.375	0.32265	0.335317
	26	0.305556	0.425926	0.854737		0.436508	0.396825	0.166667	0.216667	0.366667	0.416667	0.0714286	0.258929	0.669643	0.5	0.25	0.25	0.133333	0.433333	0.433333	0.233333	0.366667	0.4	0.6375	0.3625	0	0.0588235	0.577206	0.363971	0.133333	0.233333	0.633333			0.436508	0.5	0.6375		0.427976	0.408333	0.451961
	27	0.344444	0.407143	0.861905		0.328671	0.265734	0.405594	0.116667	0.516667	0.366667	0.0833333	0.277778	0.638889	0	0.75	0.25	0.165385	0.507692	0.326923	0.332418	0.299451	0.368132	0.455556	0.222222	0.322222	0.276471	0.485294	0.238235	0.535714	0.414286	0.05			0.328671	0	0.455556		0.45	0.375549	0.296954
	28	0.333333	0.897701	0.427273		0.732857	0.131429	0.135714	0.5	0	0.5	1	0	0	0.633333	0.177778	0.188889	0.720779	0.116883	0.162338	0.541667	0.291667	0.166667	0.863636	0.0909091	0.0454545	0.875	0	0.125	0.25	0.75	0			0.732857	0.633333	0.863636		0.125	0.184389	0.21875
	29	0.322222	0.325926	0.758621		0.142857	0.35	0.507143	0.350649	0.512987	0.136364	0.422222	0.105556	0.472222	0.0714286	0.5	0.428571	0.291855	0.563348	0.144796	0.411111	0.222222	0.366667	0.348485	0.40404	0.247475	0.233766	0.584416	0.181818	0.615385	0.0769231	0.307692			0.142857	0.0714286	0.348485		0.306782	0.324258	0.287712
	30	0.355556	0.222782	0.930705		0.208333	0.208333	0.583333	0.25	0.25	0.5	0.242857	0.352381	0.404762	0.25	0	0.75	0.393382	0.455882	0.150735	0.313725	0.0833333	0.602941	0.301471	0.20098	0.497549	0.183333	0.716667	0.1	0.371795	0.166667	0.461538			0.208333	0.25	0.301471		0.376786	0.323223	0.361218
	31	0.333333	0.433894	0.935714		0.198718	0.282051	0.519231	0	0.733333	0.266667	0.111111	0.611111	0.277778	0.75	0.25	0	0.362981	0.480769	0.15625	0.454751	0.214932	0.330317	0.1	0.25	0.65	0.266447	0.440789	0.292763	0.1	0.15	0.75			0.198718	0.75	0.1		0.472222	0.295567	0.408388
	33	0.283333	0.705882	0.33639		0.9	0.025	0.075	0.2	0.35	0.45	0.666667	0.111111	0.222222	0.751716	0.0915332	0.156751	0.416667	0.5	0.0833333	0.366667	0.316667	0.316667	0.70125	0.185	0.11375	0.588889	0.355556	0.0555556	0.2	0.5	0.3			0.9	0.751716	0.70125		0.283333	0.304167	0.302778
	34	0.316667	0.594194	0.669565		0.543137	0.268627	0.188235	0.55	0	0.45	0.404762	0.111111	0.484127	0.541667	0.166667	0.291667	0.572727	0.281818	0.145455	0.507692	0.176923	0.315385	0.458333	0.184028	0.357639	0.3125	0.5	0.1875	0.410714	0.267857	0.321429			0.543137	0.541667	0.458333		0.26131	0.229895	0.319196
	35	0.327778	0.178824	0.862963		0	0.208333	0.791667	0.138462	0.784615	0.0769231	0.240385	0.310096	0.449519	0	0.5	0.5	0.129412	0.64902	0.221569	0.292857	0.0714286	0.635714	0.3	0.4	0.3	0.125	0.59375	0.28125	0.292308	0.265385	0.442308			0	0	0.3		0.405288	0.394433	0.395673
Unexplotable	1	0.311111	0.781167	0.848291		0.507609	0.308696	0.183696	0	0.583333	0.416667	0.375	0.5	0.125	0.45	0.325	0.225	0.392857	0.321429	0.285714	0.403361	0.348739	0.247899	0.6	0.2	0.2	0.105263	0.586687	0.30805	0.5	0	0.5			0.507609	0.45	0.6		0.40625	0.300945	0.348684
(exploitable context)	2	0.372222	0.866039	0.81746		0.527295	0.260546	0.212159	0.25	0.25	0.5	0.166667	0.666667	0.166667	0.616667	0.383333	0	0.829545	0.107955	0.0625	0.532895	0.230263	0.236842	0.358333	0.316667	0.325	0.520833	0.291667	0.1875	0.166667	0	0.833333			0.527295	0.616667	0.358333		0.395833	0.15939	0.328125
Experiment 8	3	0.333333	0.271044	0.780449		0.416667	0.166667	0.416667	0.0909091	0.643939	0.265152	0.166667	0.380952	0.452381	0.791667	0.208333	0	0.309524	0.34127	0.349206	0.30303	0.170455	0.526515	0.509524	0.278571	0.211905	0.181319	0.373626	0.445055	0.136364	0.170455	0.693182			0.416667	0.791667	0.509524		0.435606	0.346861	0.420579
	4	0.305556	0.62963	0.457527		0.687747	0.0869565	0.225296	0.65	0	0.35	0.45	0.45	0.1	0.663534	0.176692	0.159774	0.571429	0.142857	0.285714	0.333333	0.541667	0.125	0.604167	0.135417	0.260417	0.542857	0.242857	0.214286	0.472222	0.416667	0.111111			0.687747	0.663534	0.604167		0.225	0.27381	0.24623
	5	0.372222	0.531336	0.859259		0.372549	0.171569	0.455882	0.392857	0.242857	0.364286	0.309524	0.464286	0.22619	0.5	0.25	0.25	0.382576	0.265152	0.352273	0.480769	0.317308	0.201923	0.284722	0.472222	0.243056	0.0555556	0.333333	0.611111	0.236111	0.486111	0.277778			0.372549	0.5	0.284722		0.324405	0.284164	0.427083
	6	0.35	0.408613	0.767262		0.160256	0.365385	0.474359	0.166667	0.533333	0.3	0.15	0.533333	0.316667	0.225	0.45	0.325	0.353846	0.557692	0.0884615	0.602564	0.149573	0.247863	0.1	0.325	0.575	0.388889	0.263889	0.347222	0.226496	0.24359	0.529915			0.160256	0.225	0.1		0.420833	0.260897	0.346154
	9	0.366667	0.561111	0.777143		0.373377	0.13961	0.487013	0.0625	0.25	0.6875	0.198718	0.403846	0.397436	0.5	0.0625	0.4375	0.335227	0.494318	0.170455	0.583333	0.208333	0.208333	0.388889	0.25	0.361111	0.35	0.225	0.425	0.544118	0.213235	0.242647			0.373377	0.5	0.388889		0.434696	0.27036	0.276471
	10	0.366667	0.559942	0.929697		0.276557	0.172161	0.551282	0.0454545	0.431818	0.522727	0.201923	0.317308	0.480769	0.25	0.25	0.5	0.409722	0.368056	0.222222	0.301948	0.13961	0.558442	0.3	0.3	0.4	0.316667	0.358333	0.325	0.284314	0.343137	0.372549			0.276557	0.25	0.3		0.438156	0.322082	0.349755
	12	0.411111	0.721236	0.772222		0.58631	0.300595	0.113095	0.4125	0.1625	0.425	0.416667	0.291667	0.291667	0.339286	0.464286	0.196429	0.391667	0.291667	0.316667	0.3375	0.325	0.3375	0.436508	0.380952	0.18254	0.25	0.46875	0.28125	0.5625	0.3125	0.125			0.58631	0.339286	0.436508		0.292708	0.317708	0.296875
	13	0.344444	0.283333	0.876984		0.308333	0.183333	0.508333	0	0.4375	0.5625	0.173611	0.534722	0.291667	0.433333	0.266667	0.3	0.2625	0.4625	0.275	0.222222	0.269841	0.507937	0.1875	0.395833	0.416667	0.177083	0.520833	0.302083	0.152778	0.694444	0.152778			0.308333	0.433333	0.1875		0.456597	0.378819	0.417535
	14	0.294444	0.150621	0.90641		0.166667	0.583333	0.25	0.145833	0.604167	0.25	0.141667	0.458333	0.4	0	0.25	0.75	0	0.722222	0.277778	0.115385	0.335664	0.548951	0.333333	0.416667	0.25	0.0944976	0.660287	0.245215	0.153846	0.205128	0.641026			0.166667	0	0.333333		0.428125	0.471154	0.437914
	15	0.283333	0.422619	0.544312		0.564286	0	0.435714	0.316667	0.366667	0.316667	0.240385	0.365385	0.394231	0.374126	0.115385	0.51049	0.291667	0.5	0.208333	0.472222	0.105556	0.422222	0.466667	0.122222	0.411111	0.366667	0.216667	0.416667	0.420513	0.325641	0.253846			0.564286	0.374126	0.466667		0.360737	0.309028	0.303205
	16	0.355556	0.335317	0.753788		0.190909	0.340909	0.468182	0.236607	0.433036	0.330357	0.3	0.45	0.25	0.333333	0.375	0.291667	0.188312	0.558442	0.253247	0.111111	0.25	0.638889	0.458333	0.25	0.291667	0.225	0.458333	0.316667	0.394231	0.216346	0.389423			0.190909	0.333333	0.458333		0.365848	0.425144	0.345192
	17	0.35	0.526646	0.505051		0.516667	0.275	0.208333	0.564103	0.153846	0.282051	0.458333	0.270833	0.270833	0.625	0.166667	0.208333	0.875	0.125	0	0.75	0.1	0.15	0.568627	0.280392	0.15098	0.485714	0.142857	0.371429	0.266667	0	0.733333			0.516667	0.625	0.568627		0.244391	0.09375	0.311905
	18	0.35	0.62973	0.712644		0.5625	0.23125	0.20625	0.111111	0.444444	0.444444	0.227273	0.0454545	0.727273	0.483516	0.225275	0.291209	0.405844	0.451299	0.142857	0.253788	0.30303	0.443182	0.522727	0.393939	0.0833333	0.348485	0.459596	0.191919	0.25	0.333333	0.416667			0.5625	0.483516	0.522727		0.415404	0.335092	0.350379
	20	0.327778	0.596737	0.694577		0.485714	0.160714	0.353571	0.541667	0.291667	0.166667	0.0333333	0.316667	0.65	0.607143	0.0714286	0.321429	0.6	0.3	0.1	0.399522	0.267943	0.332536	0.5625	0.0833333	0.354167	0.547009	0.188034	0.264957	0.183333	0.325	0.491667			0.485714	0.607143	0.5625		0.35625	0.25012	0.317415
	21	0.338889	0.31427	0.86545		0.153846	0.453846	0.392308	0.0454545	0.681818	0.272727	0.196078	0.254902	0.54902	0.277778	0.5	0.222222	0.275568	0.386364	0.338068	0.271008	0.159664	0.569328	0.222222	0.444444	0.333333	0	0.864286	0.135714	0.464286	0.121429	0.414286			0.153846	0.277778	0.222222		0.439617	0.363356	0.383929
	22	0.327778	0.29092	0.712406		0.171429	0.485714	0.342857	0.527778	0.173611	0.298611	0.261364	0.393939	0.344697	0.431818	0.236364	0.331818	0.237374	0.257576	0.505051	0.329365	0.22619	0.444444	0.388889	0.416667	0.194444	0.145833	0.229167	0.625	0.0454545	0.348485	0.606061			0.171429	0.431818	0.388889		0.302715	0.358315	0.452178
	23	0.338889	0.130145	0.858974		0.142857	0.714286	0.142857	0	0.529605	0.470395	0.1875	0.28125	0.53125	0	0.666667	0.333333	0.0714286	0.440476	0.488095	0.234127	0.18254	0.583333	0	0.708333	0.291667	0.174242	0.431818	0.393939	0.0704545	0.427273	0.502273			0.142857	0	0		0.453125	0.423611	0.438826
	24	0.311111	0.557292	0.511905		0.563348	0.19457	0.242081	0.589286	0.142857	0.267857	0.5	0.208333	0.291667	0.487013	0.269481	0.243506	0.482143	0.125	0.392857	0.5	0.333333	0.166667	0.651515	0.132576	0.215909	0.336364	0.145455	0.518182	0.464286	0.292857	0.242857			0.563348	0.487013	0.651515		0.227679	0.254464	0.299838
	25	0.338889	0.60722	0.556989		0.5	0.166667	0.333333	0.142857	0.657143	0.2	0.6875	0.1875	0.125	0.774725	0.0384615	0.186813	0.291667	0.458333	0.25	0.55	0.157143	0.292857	0.573529	0.165966	0.260504	0.444444	0.138889	0.416667	0.45	0.45	0.1			0.5	0.774725	0.573529		0.292411	0.289583	0.276389
	26	0.355556	0.61744	0.821429		0.43913	0.308696	0.252174	0.395833	0.3125	0.291667	0.392857	0.452381	0.154762	0.383333	0.2	0.416667	0.5125	0.3	0.1875	0.692857	0.0857143	0.221429	0.339286	0.309524	0.35119	0.283333	0.266667	0.45	0.333333	0.3125	0.354167			0.43913	0.383333	0.339286		0.302827	0.198661	0.345833
	27	0.283333	0.328502	0.808279		0.233333	0.183333	0.583333	0.258929	0.473214	0.267857	0.45	0.383333	0.166667	0.25	0.375	0.375	0.166667	0.611111	0.222222	0.32563	0.0882353	0.586134	0.166667	0.365385	0.467949	0.290909	0.295455	0.413636	0.258333	0.258333	0.483333			0.233333	0.25	0.166667		0.322768	0.376926	0.362689
	28	0.377778	0.560662	0.675316		0.214912	0.51462	0.270468	0.37013	0.487013	0.142857	0.541667	0.25	0.208333	0.0625	0.395833	0.541667	0.769231	0.192308	0.0384615	0.666667	0.1	0.233333	0.153409	0.460227	0.386364	0.671429	0.207143	0.121429	0.526786	0.196429	0.276786			0.214912	0.0625	0.153409		0.272051	0.141026	0.200446
	29	0.361111	0.622126	0.800998		0.372464	0.330435	0.297101	0.25	0.666667	0.0833333	0.166667	0.361111	0.472222	0.614286	0.242857	0.142857	0.348739	0.420168	0.231092	0.519608	0.254902	0.22549	0.619048	0.126984	0.253968	0.46875	0.3125	0.21875	0.166667	0.0833333	0.75			0.372464	0.614286	0.619048		0.395833	0.282913	0.341146
	30	0.333333	0.728956	0.913125		0.420507	0.320276	0.259217	0.0714286	0.428571	0.5	0.1	0.7	0.2	0.416667	0.416667	0.166667	0.525735	0.356618	0.117647	0.541667	0.125	0.333333	0.712454	0.201465	0.0860806	0.416667	0.2	0.383333	0.111111	0.777778	0.111111			0.420507	0.416667	0.712454		0.457143	0.23315	0.368056
	31	0.355556	0.20936	0.847701		0.171429	0.314286	0.514286	0.146635	0.689904	0.163462	0.0625	0.302885	0.634615	0.1	0.425	0.475	0.247619	0.614286	0.138095	0.240909	0.327273	0.431818	0.208333	0.583333	0.208333	0.195238	0.607143	0.197619	0.2	0.35	0.45			0.171429	0.1	0.208333		0.447716	0.377868	0.40119
	32	0.327778	0.793103	0.840326		0.410985	0.282197	0.306818	0.25	0.333333	0.416667	0.291667	0.291667	0.416667	0.625	0.0625	0.3125	0.222222	0.777778	0	0.543155	0.110119	0.346726	0.46875	0.15625	0.375	0.4375	0.28125	0.28125	0.722222	0.0555556	0.222222			0.410985	0.625	0.46875		0.364583	0.308656	0.210069
	33	0.388889	0.382738	0.755583		0.285714	0.339286	0.375	0.313131	0.146465	0.540404	0.317308	0.264423	0.418269	0.333333	0.270833	0.395833	0.142857	0.214286	0.642857	0.320513	0.21978	0.459707	0.330357	0.267857	0.401786	0.479167	0.229167	0.291667	0.136364	0.396104	0.467532			0.285714	0.333333	0.330357		0.34239	0.384158	0.346117
	34	0.333333	0.237647	0.867965		0.3125	0.291667	0.395833	0.335227	0.619318	0.0454545	0.121429	0.314286	0.564286	0.125	0.5	0.375	0.339912	0.58114	0.0789474	0.133333	0.316667	0.55	0.142857	0.571429	0.285714	0.171429	0.514286	0.314286	0.0666667	0.316667	0.616667			0.3125	0.125	0.142857		0.385836	0.381689	0.440476
	35	0.305556	0.458886	0.867857		0.324675	0.243506	0.431818	0.545455	0.318182	0.136364	0.34127	0.18254	0.47619	0.375	0.125	0.5	0.340909	0.460227	0.198864	0.211957	0.235507	0.552536	0.2	0.3	0.5	0.309524	0.345238	0.345238	0.17094	0.320513	0.508547			0.324675	0.375	0.2		0.278319	0.361784	0.379884
	36	0.338889	0.802688	0.792339		0.69398	0.144649	0.161371	0	0.333333	0.666667	0	0.5	0.5	0.694444	0.25	0.0555556	0.41875	0.175	0.40625	0.693182	0.0416667	0.265152	0.546429	0.332143	0.121429	0.229167	0.4375	0.333333	0.45	0.45	0.1			0.69398	0.694444	0.546429		0.5	0.222017	0.330208
	38	0.383333	0.429899	0.284138		0.606061	0.118687	0.275253	0.416667	0.416667	0.166667	0.485294	0.0588235	0.455882	0.663636	0.101515	0.234848	0.166667	0.833333	0	0.25	0.3	0.45	0.515686	0.0960784	0.388235	0.595238	0.0714286	0.333333	0.55	0.1875	0.2625			0.606061	0.663636	0.515686		0.27451	0.395833	0.21369
Unexplotable	1	0.316667	0.751613	0.655556		0.561905	0.302381	0.135714	0.5	0.4	0.1	0.6	0.1	0.3	0.525	0.283333	0.191667	0.354167	0.214286	0.431548	0.575	0.325	0.1	0.573864	0.340909	0.0852273	0.25	0.46875	0.28125	0.305556	0.444444	0.25			0.561905	0.525	0.573864		0.225	0.267708	0.361111
(exploitable context)	2	0.377778	0.512162	0.879394		0.363095	0.321429	0.315476	0.3	0.25	0.45	0.533333	0.1	0.366667	0.291667	0.416667	0.291667	0.183333	0.5	0.316667	0.310526	0.250877	0.438596	0.622222	0.222222	0.155556	0.231818	0.522727	0.245455	0.212121	0.0909091	0.69697			0.363095	0.291667	0.622222		0.291667	0.376535	0.389015
Experiment 10	3	0.355556	0.287698	0.86798		0.275641	0.403846	0.320513	0.125	0.333333	0.541667	0	0.247159	0.752841	0.583333	0	0.416667	0.352778	0.411111	0.236111	0.220238	0.279762	0.5	0.45	0.45	0.1	0.314286	0.342857	0.342857	0.0384615	0.307692	0.653846			0.275641	0.583333	0.45		0.46875	0.356746	0.411813
	4	0.305556	0.323333	0.521104		0.181818	0.348485	0.469697	0.361111	0.436508	0.202381	0.355556	0.322222	0.322222	0.404762	0.333333	0.261905	0.388889	0.305556	0.305556	0.45	0.05	0.5	0.487013	0.324675	0.188312	0.305556	0.402778	0.291667	0.431624	0.264957	0.303419			0.181818	0.404762	0.487013		0.320833	0.290278	0.315705
	5	0.35	0.403571	0.839286		0.407051	0.233974	0.358974	0.171429	0.464286	0.364286	0.0769231	0.406593	0.516484	0.583333	0	0.416667	0.1	0.55	0.35	0.175	0.116667	0.708333	0.5	0	0.5	0.0625	0.5625	0.375	0.194444	0.472222	0.333333			0.407051	0.583333	0.5		0.437912	0.43125	0.435764
	6	0.338889	0.222222	0.614815		0.818182	0.0909091	0.0909091	0.146429	0.778571	0.075	0.125	0.5	0.375	0.35	0.25	0.4	0.25	0.6875	0.0625	0.404762	0.34127	0.253968	0.3125	0.4375	0.25	0.189583	0.58125	0.229167	0.215385	0.492308	0.292308			0.818182	0.35	0.3125		0.432143	0.33631	0.398758
	7	0.311111	0.27141	0.767857		0.155556	0.588889	0.255556	0.0384615	0.530769	0.430769	0.222222	0.222222	0.555556	0.616667	0.183333	0.2	0.225	0.454167	0.320833	0.401786	0.133929	0.464286	0.1	0.25	0.65	0.208333	0.572917	0.21875	0.360963	0.280749	0.358289			0.155556	0.616667	0.1		0.434829	0.343304	0.357676
	8	0.283333	0.608796	0.7725		0.392857	0.375	0.232143	0.5	0.25	0.25	0.1875	0.395833	0.416667	0.125	0.625	0.25	0.375	0.40625	0.21875	0.538961	0	0.461039	0.364103	0.392308	0.24359	0.619658	0.247863	0.132479	0.5	0.270833	0.229167			0.392857	0.125	0.364103		0.328125	0.27151	0.220085
	9	0.244444	0.522727	0.9125		0.229167	0.291667	0.479167	0	0.666667	0.333333	0.1625	0.4125	0.425	0.666667	0.166667	0.166667	0.251748	0.503497	0.244755	0.216667	0.116667	0.666667	0.0714286	0.857143	0.0714286	0.196429	0.452381	0.35119	0.236111	0.305556	0.458333			0.229167	0.666667	0.0714286		0.459375	0.382896	0.391865
	10	0.283333	0.565385	0.915517		0.355556	0.355556	0.288889	0.208333	0.625	0.166667	0.166667	0.291667	0.541667	0.333333	0.416667	0.25	0.18125	0.525	0.29375	0.52139	0.254011	0.224599	0.55	0.2	0.25	0.190476	0.404762	0.404762	0.194444	0.444444	0.361111			0.355556	0.333333	0.55		0.40625	0.32434	0.40377
	11	0.35	0.654234	0.531339		0.728836	0.179894	0.0912698	0.3125	0.125	0.5625	0.222222	0.388889	0.388889	0.71875	0.15625	0.125	0.666667	0.183333	0.15	0.625	0.1875	0.1875	0.719156	0.149351	0.131494	0.5	0	0.5	0.2	0.7	0.1			0.728836	0.71875	0.719156		0.366319	0.177083	0.325
	13	0.322222	0.203106	0.644828		0.25	0.3125	0.4375	0.152597	0.522727	0.324675	0.395833	0.270833	0.333333	0.416667	0.236111	0.347222	0.339286	0.660714	0	0.326923	0.0741758	0.598901	0.247475	0.257576	0.494949	0.236364	0.427273	0.336364	0.291667	0.166667	0.541667			0.25	0.416667	0.247475		0.362892	0.333448	0.367992
	14	0.316667	0.392082	0.569196		0.555556	0.152778	0.291667	0.155556	0.111111	0.733333	0.1875	0.473214	0.339286	0.784848	0.0787879	0.136364	0.375	0.354167	0.270833	0.10101	0.641414	0.257576	0.56044	0.21978	0.21978	0.541667	0.0833333	0.375	0.275	0.4875	0.2375			0.555556	0.784848	0.56044		0.414236	0.380997	0.295833
	15	0.322222	0.587879	0.774194		0.169173	0.575188	0.255639	0.583333	0.208333	0.208333	0.625	0.166667	0.208333	0.270833	0.4375	0.291667	0.596405	0.344771	0.0588235	0.404762	0.0714286	0.52381	0.233766	0.37987	0.386364	0.401786	0.401786	0.196429	0.727273	0.0909091	0.181818			0.169173	0.270833	0.233766		0.197917	0.249708	0.217735
	16	0.327778	0.508333	0.888889		0.654762	0.221429	0.12381	0.0909091	0.435065	0.474026	0.25	0.333333	0.416667	0.8	0	0.2	0.379808	0.557692	0.0625	0.1625	0.325	0.5125	0.415152	0.360606	0.224242	0.2	0.618182	0.181818	0.125	0.416667	0.458333			0.654762	0.8	0.415152		0.414773	0.364423	0.41875
	17	0.344444	0.306452	0.609532		0.161111	0.522222	0.316667	0.390909	0.381818	0.227273	0.286364	0.186364	0.527273	0.211111	0.411111	0.377778	0.3125	0.625	0.0625	0.634921	0.0714286	0.293651	0.427273	0.178788	0.393939	0.380952	0.420635	0.198413	0.484848	0.174242	0.340909			0.161111	0.211111	0.427273		0.330682	0.263145	0.28355
	18	0.333333	0.421498	0.65038		0.784615	0.0884615	0.126923	0.133929	0.638393	0.227679	0.277778	0.166667	0.555556	0.65	0.125	0.225	0.236364	0.518182	0.245455	0.214286	0.225275	0.56044	0.791667	0.177083	0.03125	0.153409	0.721591	0.125	0	0.45	0.55			0.784615	0.65	0.791667		0.397073	0.387338	0.461648
	19	0.338889	0.640086	0.803571		0.238889	0.291667	0.469444	0.666667	0.166667	0.166667	0.55	0.25	0.2	0.566667	0.1	0.333333	0.440476	0.369048	0.190476	0.604167	0.135417	0.260417	0.126923	0.215385	0.657692	0.333333	0.333333	0.333333	0.503472	0.204861	0.291667			0.238889	0.566667	0.126923		0.195833	0.238839	0.290799
	20	0.35	0.452731	0.682778		0.192308	0.145604	0.662088	0.575	0.225	0.2	0.236364	0.290909	0.472727	0.279221	0.37013	0.350649	0.507143	0.35	0.142857	0.422222	0.3	0.277778	0.0833333	0.566667	0.35	0.4	0.4	0.2	0.325397	0.146825	0.527778			0.192308	0.279221	0.0833333		0.297159	0.267659	0.318651
	23	0.327778	0.34023	0.694892		0.426136	0.170455	0.403409	0.409722	0.291667	0.298611	0.319444	0.305556	0.375	0.416667	0.25	0.333333	0.24359	0.491453	0.264957	0.25	0.0833333	0.666667	0.25	0.5	0.25	0.216667	0.466667	0.316667	0.316667	0.3	0.383333			0.426136	0.416667	0.25		0.317708	0.376603	0.366667
	24	0.338889	0.445023	0.620833		0.180556	0.520833	0.298611	0.583333	0.145833	0.270833	0.314286	0.542857	0.142857	0.607143	0.285714	0.107143	0.7875	0.15	0.0625	0.533333	0.1	0.366667	0.419505	0.331269	0.249226	0.472727	0.136364	0.390909	0.4875	0.3125	0.2			0.180556	0.607143	0.419505		0.275595	0.169792	0.259943
	26	0.238889	0.406178	0.741366		0.583333	0.125	0.291667	0.297619	0.464286	0.238095	0.25	0.4	0.35	0.478571	0.271429	0.25	0.338889	0.527778	0.133333	0.230769	0.230769	0.538462	0.277778	0.388889	0.333333	0.138889	0.361111	0.5	0.0416667	0.655303	0.30303			0.583333	0.478571	0.277778		0.363095	0.357585	0.454861
	27	0.305556	0.366947	0.676971		0.354167	0.375	0.270833	0.378788	0.272727	0.348485	0.153846	0.557692	0.288462	0.464286	0.178571	0.357143	0.310458	0.29085	0.398693	0.208333	0.482143	0.309524	0.599206	0.27381	0.126984	0.333333	0.333333	0.333333	0.15	0.55	0.3			0.354167	0.464286	0.599206		0.366841	0.370302	0.379167
	28	0.277778	0.62	0.539153		0.442308	0.425214	0.132479	0.5625	0.25	0.1875	0.375	0.5	0.125	0.40404	0.348485	0.247475	0.527778	0.105556	0.366667	0.857143	0.0714286	0.0714286	0.683333	0.245238	0.0714286	0.216346	0.317308	0.466346	0.527778	0.277778	0.194444			0.442308	0.40404	0.683333		0.265625	0.15377	0.313969
	29	0.316667	0.376117	0.891366		0.195455	0.427273	0.377273	0.4	0.35	0.25	0.146465	0.479798	0.373737	0.416667	0.291667	0.291667	0.125	0.708333	0.166667	0.24269	0.108187	0.649123	0.420635	0.198413	0.380952	0.240909	0.472727	0.286364	0.275	0.2375	0.4875			0.195455	0.416667	0.420635		0.363384	0.408077	0.371023
	30	0.305556	0.406499	0.832418		0.338889	0.405556	0.255556	0.280952	0.2	0.519048	0.25	0.458333	0.291667	0.475	0.225	0.3	0.289583	0.545833	0.164583	0.425	0.325	0.25	0.309524	0.619048	0.0714286	0.48951	0.395105	0.115385	0.190909	0.290909	0.518182			0.338889	0.475	0.309524		0.367262	0.321354	0.329895
	31	0.316667	0.517045	0.630208		0.450658	0.203947	0.345395	0.153846	0.557692	0.288462	0	0.583333	0.416667	0.494318	0.244318	0.261364	0.208333	0.5625	0.229167	0.435294	0.1	0.464706	0.557143	0.242857	0.2	0.27381	0.507937	0.218254	0.364286	0.257143	0.378571			0.450658	0.494318	0.557143		0.461538	0.339093	0.340476
	32	0.344444	0.537946	0.702237		0.472549	0.243137	0.284314	0.221429	0.242857	0.535714	0.267857	0.464286	0.267857	0.568182	0.107955	0.323864	0.459064	0.266082	0.274854	0.354167	0.472222	0.173611	0.338384	0.570707	0.0909091	0.5625	0.125	0.3125	0.258242	0.412088	0.32967			0.472549	0.568182	0.338384		0.377679	0.296692	0.294815
	33	0.361111	0.42993	0.71274		0.327381	0.380952	0.291667	0.722222	0.0555556	0.222222	0.423077	0.115385	0.461538	0.174242	0.128788	0.69697	0.492857	0.214286	0.292857	0.335664	0.122378	0.541958	0.321429	0.25	0.428571	0.4375	0.3125	0.25	0.344697	0.306818	0.348485			0.327381	0.174242	0.321429		0.213675	0.29287	0.304451
	34	0.355556	0.797165	0.563853		0.804615	0.0392308	0.156154	0	0.583333	0.416667	0	0.25	0.75	0.761765	0.0294118	0.208824	0.366667	0.533333	0.1	0.474359	0.0833333	0.442308	0.789744	0.0384615	0.171795	0.433333	0.466667	0.1	0.125	0.283333	0.591667			0.804615	0.761765	0.789744		0.5	0.289744	0.360417
	35	0.288889	0.211538	0.801347		0.142857	0.142857	0.714286	0.277778	0.333333	0.388889	0.138462	0.303846	0.557692	0.183333	0.35	0.466667	0.379808	0.480769	0.139423	0.307692	0.230769	0.461538	0.216346	0.442308	0.341346	0.316667	0.261111	0.422222	0.196429	0.309524	0.494048			0.142857	0.183333	0.216346		0.39594	0.328125	0.371726
	36	0.355556	0.561508	0.882308		0.292763	0.309211	0.398026	0.133333	0.483333	0.383333	0.2	0.35	0.45	0.5	0.5	0	0.295455	0.488636	0.215909	0.433333	0.2	0.366667	0.572727	0.0954545	0.331818	0.297203	0.451049	0.251748	0.453846	0.253846	0.292308			0.292763	0.5	0.572727		0.416667	0.317803	0.312238
		0.32963	0.464664	0.740289
			0.0188032	0.014841

## Sheet: Experiment 5-10 (ing - able)
		WIN RATE
			WS	LS		WS_S	WS_U	WS_D	WU_S	WU_U	WU_D	WD_S	WD_U	WD_D	LS_S	LS_U	LS_D	LU_S	LU_U	LU_D	LD_S	LD_U	LD_D	DS_S	DS_U	DS_D	DU_S	DU_U	DU_D	DD_S	DD_U	DD_D			WStay_Stay	LStay_Stay	DStay_Stay		Wshift_Shift	Lshift_Shift	Dshift_Shift
Exploiting	1	0.35	0.522043	0.950483		0.0930736	0.545455	0.363636	0	0.7	0.3	0	0.555556	0.444444	0	0	1	0.333333	0.5	0.166667	0.181818	0.181818	0.636364	0	0	1	0.173913	0.73913	0.0869565	0.428571	0	0.571429			0.0930736	0	0		0.5	0.371212	0.349379
Experiment 5	3	0.233333	0.324519	0.715668		0.666667	0.0833333	0.25	0.433333	0.466667	0.1	0.369318	0.198864	0.431818	0.339286	0.547619	0.113095	0.487981	0.247596	0.264423	0.198413	0.563492	0.238095	0.22549	0.502451	0.272059	0.360963	0.40107	0.237968	0.416667	0.180556	0.402778			0.666667	0.339286	0.22549		0.299337	0.328402	0.305593
	4	0.316667	0.485732	0.900491		0.188235	0.485294	0.326471	0.238095	0.607143	0.154762	0	0.75	0.25	0.125	0.75	0.125	0.291667	0.572917	0.135417	0.301471	0.216912	0.481618	0.5625	0.270833	0.166667	0.241667	0.45	0.308333	0.1875	0.553571	0.258929			0.188235	0.125	0.5625		0.440476	0.351716	0.392708
	5	0.327778	0.675882	0.943732		0.271261	0.278592	0.450147	0.166667	0.5	0.333333	0.0454545	0.568182	0.386364	0	1	0	0.392308	0.492308	0.115385	0.594156	0.116883	0.288961	0.188312	0.467532	0.344156	0.433333	0.333333	0.233333	0.350649	0.233766	0.415584			0.271261	0	0.188312		0.44697	0.253384	0.304004
	6	0.322222	0.655172	0.618687		0.480556	0.286111	0.233333	0.271429	0.728571	0	0.625	0	0.375	0.517857	0.22619	0.255952	0.616667	0.333333	0.05	0.533333	0.255556	0.211111	0.370536	0.495536	0.133929	0.630682	0.215909	0.153409	0.471429	0.0714286	0.457143			0.480556	0.517857	0.370536		0.275893	0.2125	0.224472
	7	0.288889	0.305185	0.891544		0.166667	0.566667	0.266667	0.05	0.691667	0.258333	0	0.311111	0.688889	0.166667	0.75	0.0833333	0.35625	0.53125	0.1125	0.299145	0.17094	0.529915	0.227273	0.560606	0.212121	0.148352	0.593407	0.258242	0.233766	0.396104	0.37013			0.166667	0.166667	0.227273		0.4875	0.336151	0.404471
	8	0.316667	0.334367	0.83		0.2875	0.375	0.3375	0.0555556	0.638889	0.305556	0	0.465909	0.534091	0.111111	0.777778	0.111111	0.242308	0.530769	0.226923	0.258929	0.267857	0.473214	0.166667	0	0.833333	0.139205	0.684659	0.176136	0.428571	0.107143	0.464286			0.2875	0.111111	0.166667		0.486111	0.374691	0.358056
	9	0.4	0.0830565	0.853073		0.125	0.25	0.625	0.0357143	0.482919	0.481366	0.176316	0.331579	0.492105	0	0.833333	0.166667	0.138889	0.416667	0.444444	0.190909	0.290909	0.518182	0	0.928571	0.0714286	0.178571	0.614286	0.207143	0.181818	0.409091	0.409091			0.125	0	0		0.446992	0.417551	0.409903
	10	0.394444	0.353175	0.801587		0.433333	0.35	0.216667	0.113095	0.779762	0.107143	0.0833333	0.833333	0.0833333	0.166667	0.583333	0.25	0.171569	0.727941	0.10049	0.619048	0.0714286	0.309524	0.325	0.55	0.125	0.313725	0.544818	0.141457	0.7	0.3	0			0.433333	0.166667	0.325		0.450893	0.302346	0.246569
	11	0.383333	0.309461	0.724706		0.47619	0.0416667	0.482143	0.118056	0.701389	0.180556	0.225	0.320833	0.454167	0.28125	0.34375	0.375	0.297619	0.547619	0.154762	0.258824	0.305882	0.435294	0.446429	0.232143	0.321429	0.333333	0.1875	0.479167	0.305556	0.166667	0.527778			0.47619	0.28125	0.446429		0.414236	0.360889	0.340278
	12	0.366667	0.61553	0.859307		0.1	0.775	0.125	0.7	0.05	0.25	0.333333	0.166667	0.5	0.375	0.5	0.125	0.555556	0.347222	0.0972222	0.401786	0.205357	0.392857	0.289683	0.472222	0.238095	0.475	0.433333	0.0916667	0.392857	0.410714	0.196429			0.1	0.375	0.289683		0.241667	0.260665	0.283036
	13	0.355556	0.144491	0.707826		0.125	0.325	0.55	0.25	0.34375	0.40625	0.165179	0.366071	0.46875	0.357143	0.357143	0.285714	0.22619	0.25	0.52381	0.166667	0.393939	0.439394	0.236111	0.291667	0.472222	0.309524	0.190476	0.5	0.209135	0.348558	0.442308			0.125	0.357143	0.236111		0.396205	0.401786	0.370335
	14	0.372222	0.180645	0.916084		0.171429	0.514286	0.314286	0.142857	0.485714	0.371429	0.116667	0.166667	0.716667	0.25	0.5	0.25	0.245455	0.522727	0.231818	0.226923	0.380769	0.392308	0.367647	0.264706	0.367647	0.214286	0.330357	0.455357	0.255682	0.261364	0.482955			0.171429	0.25	0.367647		0.435119	0.381906	0.382508
	15	0.255556	0.628788	0.838274		0.403846	0.247596	0.348558	0	0.333333	0.666667	0.342857	0.342857	0.314286	0.533333	0.366667	0.1	0.381818	0.522727	0.0954545	0.30303	0.169697	0.527273	0.486111	0.319444	0.194444	0.217033	0.598901	0.184066	0.214286	0.214286	0.571429			0.403846	0.533333	0.486111		0.414286	0.328788	0.39217
	17	0.394444	0.296032	0.758182		0	0.527273	0.472727	0.316667	0.541667	0.141667	0.369697	0.157576	0.472727	0.125	0.520833	0.354167	0.45	0.35	0.2	0.291667	0.333333	0.375	0.125	0.473214	0.401786	0.171795	0.541026	0.287179	0.409722	0.229167	0.361111			0	0.125	0.125		0.328409	0.314583	0.354621
	18	0.405556	0.148119	0.863095		0.166667	0.166667	0.666667	0.254902	0.544118	0.20098	0.0882353	0.263235	0.648529	0.333333	0.5	0.166667	0.138462	0.480769	0.380769	0.141667	0.0833333	0.775	0.392857	0.392857	0.214286	0.104167	0.5625	0.333333	0.152778	0.319444	0.527778			0.166667	0.333333	0.392857		0.414216	0.429968	0.435764
	19	0.355556	0.529167	0.860577		0.31015	0.212406	0.477444	0.166667	0.472222	0.361111	0.25	0.5	0.25	0.25	0.125	0.625	0.458333	0.333333	0.208333	0.545956	0.03125	0.422794	0.56875	0.1875	0.24375	0.340909	0.397727	0.261364	0.111111	0.366667	0.522222			0.31015	0.25	0.56875		0.395833	0.248928	0.386995
	20	0.294444	0.470085	0.771236		0.383333	0.266667	0.35	0.3	0.4	0.3	0.116883	0.448052	0.435065	0.305556	0.361111	0.333333	0.267857	0.464286	0.267857	0.222527	0.228022	0.549451	0.507937	0.365079	0.126984	0.433333	0.411111	0.155556	0.380952	0.113095	0.505952			0.383333	0.305556	0.507937		0.395779	0.377404	0.296429
	21	0.322222	0.407928	0.762601		0.308333	0.0916667	0.6	0.214286	0.464286	0.321429	0.254902	0.143791	0.601307	0.333333	0.1	0.566667	0.375	0.5625	0.0625	0.252322	0.219814	0.527864	0.5125	0.325	0.1625	0.253846	0.0769231	0.669231	0.169697	0.257576	0.572727			0.308333	0.333333	0.5125		0.382703	0.34317	0.394114
	22	0.355556	0.543103	0.844828		0.264706	0.294118	0.441176	0.242857	0.514286	0.242857	0.342857	0.314286	0.342857	0	0.475	0.525	0.414141	0.348485	0.237374	0.486264	0.252747	0.260989	0.291667	0.270833	0.4375	0.204861	0.354167	0.440972	0.444444	0.277778	0.277778			0.264706	0	0.291667		0.353571	0.274899	0.337674
	23	0.366667	0.0977444	0.817398		0.125	0.375	0.5	0.284091	0.4375	0.278409	0.138462	0.392308	0.469231	0	0.75	0.25	0.118056	0.402778	0.479167	0.183824	0.183824	0.632353	0.0833333	0.380952	0.535714	0.0666667	0.606061	0.327273	0.171429	0.419048	0.409524			0.125	0	0.0833333		0.394362	0.42453	0.440476
	24	0.333333	0.0636905	0.791667		0	0.833333	0.166667	0.157143	0.55	0.292857	0.136364	0.170455	0.693182	0.25	0.25	0.5	0.125	0.416667	0.458333	0.119048	0.154762	0.72619	0.133333	0.45	0.416667	0.216667	0.5	0.283333	0.269231	0.384615	0.346154			0	0.25	0.133333		0.426623	0.438988	0.378526
	25	0.35	0.259259	0.944272		0.125	0.1875	0.6875	0.0666667	0.52381	0.409524	0.240385	0.365385	0.394231	0	0.5	0.5	0.18254	0.674603	0.142857	0.2	0.35	0.45	0.166667	0.166667	0.666667	0.1	0.75641	0.14359	0.173611	0.385417	0.440972			0.125	0	0.166667		0.423237	0.404365	0.431597
	26	0.405556	0.515745	0.735088		0.473913	0.198551	0.327536	0.0909091	0.477273	0.431818	0.176923	0.430769	0.392308	0.525	0.2125	0.2625	0.311111	0.25	0.438889	0.64375	0.05	0.30625	0.4375	0.3125	0.25	0.2	0.35	0.45	0.386364	0.306818	0.306818			0.473913	0.525	0.4375		0.433042	0.261285	0.353409
	28	0.3	0.337607	0.905242		0.0416667	0.458333	0.5	0.105556	0.422222	0.472222	0.436364	0.227273	0.336364	0	0.125	0.875	0.276471	0.568627	0.154902	0.246795	0.201923	0.551282	0.25	0.3	0.45	0.25	0.520833	0.229167	0.195513	0.362179	0.442308			0.0416667	0	0.25		0.36452	0.369184	0.388622
	29	0.361111	0.228571	0.703704		0.1875	0.479167	0.333333	0.18254	0.563492	0.253968	0.0789474	0.305263	0.615789	0.333333	0.216667	0.45	0.416667	0.305556	0.277778	0.325	0.258333	0.416667	0.383929	0.348214	0.267857	0.115385	0.5	0.384615	0.27381	0.261905	0.464286			0.1875	0.333333	0.383929		0.434628	0.314583	0.402701
	31	0.327778	0.612338	0.864583		0.398246	0.436842	0.164912	0.333333	0.277778	0.388889	0.196429	0.732143	0.0714286	0	0.5	0.5	0.416667	0.533333	0.05	0.5	0.208333	0.291667	0.229167	0.46875	0.302083	0.563545	0.229097	0.207358	0.541667	0.0833333	0.375			0.398246	0	0.229167		0.36756	0.270833	0.223697
	32	0.316667	0.140485	0.90522		0.166667	0.333333	0.5	0.0625	0.527778	0.409722	0.09375	0.289583	0.616667	0.125	0.5	0.375	0.113095	0.333333	0.553571	0.25	0.321429	0.428571	0.275	0.1	0.625	0.0333333	0.522222	0.444444	0.2	0.266667	0.533333			0.166667	0.125	0.275		0.460938	0.409226	0.441667
	34	0.344444	0.327381	0.958333		0.146465	0.505051	0.348485	0.1875	0.258929	0.553571	0.119048	0.232143	0.64881	0.5	0	0.5	0.1	0.65	0.25	0.346154	0.0769231	0.576923	0.166667	0.722222	0.111111	0.133333	0.6	0.266667	0.121429	0.317857	0.560714			0.146465	0.5	0.166667		0.423363	0.388462	0.43631
	36	0.355556	0.203704	0.463947		0.2	0.225	0.575	0.323864	0.568182	0.107955	0.45	0.075	0.475	0.216667	0.166667	0.616667	0.342857	0.585714	0.0714286	0.722222	0.0555556	0.222222	0.309524	0.218254	0.472222	0.444444	0.444444	0.111111	0.423913	0.1875	0.388587			0.2	0.216667	0.309524		0.306534	0.23373	0.282911
Exploiting	1	0.261111	0.712451	0.477273		0.514583	0.227083	0.258333	0.25	0.65	0.1	0.166667	0.666667	0.166667	0.527778	0.388889	0.0833333	0.590278	0.180556	0.229167	0.45	0.0833333	0.466667	0.627778	0.161111	0.211111	0.674603	0.0555556	0.269841	0.678571	0.0416667	0.279762			0.514583	0.527778	0.627778		0.395833	0.239931	0.161706
Experiment 7	2	0.372222	0.152778	0.703202		0.2	0.3	0.5	0.15	0.675	0.175	0.215909	0.477273	0.306818	0.386364	0.257576	0.356061	0.267677	0.585859	0.146465	0.156566	0.348485	0.494949	0.1	0.6	0.3	0.303419	0.525641	0.17094	0.222222	0.247863	0.529915			0.2	0.386364	0.1		0.408523	0.393939	0.36859
	3	0.311111	0.268568	0.694444		0.4	0.15	0.45	0.261111	0.266667	0.472222	0	0.270833	0.729167	0.773504	0.0940171	0.132479	0.370879	0.365385	0.263736	0.282051	0.480769	0.237179	0.208333	0.4375	0.354167	0	0.873016	0.126984	0.1625	0.225	0.6125			0.4	0.773504	0.208333		0.434722	0.336767	0.459375
	4	0.372222	0.588439	0.638889		0.253846	0.273846	0.472308	0.333333	0.291667	0.375	0.5	0.2	0.3	0.585227	0.170455	0.244318	0.388235	0.523529	0.0882353	0.606061	0.174242	0.219697	0.5	0.142857	0.357143	0.28125	0.427083	0.291667	0.603175	0.34127	0.0555556			0.253846	0.585227	0.5		0.291667	0.251426	0.278894
	5	0.333333	0.628788	0.455128		0.520833	0.25	0.229167	0.325	0.5125	0.1625	0.928571	0	0.0714286	0.602273	0.152597	0.24513	0.572727	0.236364	0.190909	0.95	0.05	0	0.59375	0.177083	0.229167	0.5	0.416667	0.0833333	0.520833	0.0625	0.416667			0.520833	0.602273	0.59375		0.186607	0.119318	0.244792
	6	0.316667	0.683766	0.728111		0.4875	0.25	0.2625	0.7	0.3	0	0.777778	0.0555556	0.166667	0.347222	0.465278	0.1875	0.392544	0.513158	0.0942982	0.734848	0.0909091	0.174242	0.596154	0.170673	0.233173	0.458333	0.5	0.0416667	0.458333	0.125	0.416667			0.4875	0.347222	0.596154		0.130556	0.218152	0.270833
	7	0.316667	0.663177	0.947811		0.158462	0.410769	0.430769	0	0	1	0.125	0.625	0.25	0.5	0	0.5	0.516667	0.354167	0.129167	0.426471	0.242647	0.330882	0.1875	0.4375	0.375	0.477273	0.223485	0.299242	0.333333	0.229167	0.4375			0.158462	0.5	0.1875		0.46875	0.264216	0.297348
	8	0.35	0.493939	0.740625		0.416667	0.289583	0.29375	0.214286	0.428571	0.357143	0.162338	0.512987	0.324675	0.436508	0.309524	0.253968	0.4	0.375	0.225	0.592308	0.0769231	0.330769	0.364286	0.392857	0.242857	0.264286	0.478571	0.257143	0.283333	0.35	0.366667			0.416667	0.436508	0.364286		0.405844	0.251923	0.363095
	9	0.383333	0.458898	0.741071		0.483516	0.162088	0.354396	0.388889	0.333333	0.277778	0.363636	0.363636	0.272727	0.583333	0.166667	0.25	0.255952	0.452381	0.291667	0.145833	0.25	0.604167	0.0909091	0.393939	0.515152	0.505556	0.333333	0.161111	0.404762	0.309524	0.285714			0.483516	0.583333	0.0909091		0.311869	0.399554	0.272421
	10	0.344444	0.586039	0.773958		0.17619	0.461905	0.361905	0.208333	0.416667	0.375	0.270833	0.3125	0.416667	0.642857	0.142857	0.214286	0.307143	0.416667	0.27619	0.555556	0.166667	0.277778	0.547619	0.380952	0.0714286	0.206294	0.541958	0.251748	0.441558	0.207792	0.350649			0.17619	0.642857	0.547619		0.380208	0.284325	0.338037
	11	0.411111	0.532895	0.82837		0.541667	0.195513	0.262821	0.17619	0.652381	0.171429	0.0909091	0.431818	0.477273	0.25	0.333333	0.416667	0.295455	0.662879	0.0416667	0.461039	0.279221	0.25974	0.458333	0.0833333	0.458333	0.265385	0.430769	0.303846	0.2	0.25	0.55			0.541667	0.25	0.458333		0.433225	0.310877	0.383654
	12	0.35	0.290568	0.772549		0.125	0.09375	0.78125	0.115132	0.565789	0.319079	0.253846	0.630769	0.115385	0.0454545	0.348485	0.606061	0.213287	0.541958	0.244755	0.157895	0.328947	0.513158	0.1	0.266667	0.633333	0.289683	0.547619	0.162698	0.338384	0.313131	0.348485			0.125	0.0454545	0.1		0.407756	0.407205	0.342983
	13	0.316667	0.429708	0.827778		0.375	0.3125	0.3125	0.15	0.8	0.05	0	0.479167	0.520833	0.1	0.3	0.6	0.267857	0.535714	0.196429	0.269048	0.511905	0.219048	0.266667	0.266667	0.466667	0.320833	0.4375	0.241667	0	1	0			0.375	0.1	0.266667		0.4625	0.365774	0.419792
	14	0.377778	0.426577	0.622807		0.118687	0.477273	0.40404	0.518182	0.386364	0.0954545	0.75	0.0625	0.1875	0.352273	0.369318	0.278409	0.478022	0.373626	0.148352	0.833333	0	0.166667	0.22619	0.5	0.27381	0.443182	0.323864	0.232955	0.597222	0.0555556	0.347222			0.118687	0.352273	0.22619		0.182955	0.172161	0.239899
	15	0.372222	0.297683	0.667264		0	0.395833	0.604167	0.326923	0.369231	0.303846	0.431818	0.261364	0.306818	0.306818	0.477273	0.215909	0.678571	0.238095	0.0833333	0.573864	0.0909091	0.335227	0.361111	0.208333	0.430556	0.285714	0.5	0.214286	0.5625	0.3125	0.125			0	0.306818	0.361111		0.310315	0.186891	0.287946
	16	0.311111	0.258235	0.670833		0.357143	0.142857	0.5	0.158333	0.3625	0.479167	0.116883	0.396104	0.487013	0.732143	0.047619	0.220238	0.3	0.266667	0.433333	0.116883	0.36039	0.522727	0.527778	0.194444	0.277778	0.430556	0.569444	0	0.226923	0.215385	0.557692			0.357143	0.732143	0.527778		0.431196	0.395779	0.33563
	18	0.344444	0.359259	0.81681		0.154762	0.357143	0.488095	0.314286	0.614286	0.0714286	0.333333	0.214286	0.452381	0.196429	0.339286	0.464286	0.264957	0.42094	0.314103	0.316667	0.105556	0.577778	0.291667	0.243056	0.465278	0.291667	0.5	0.208333	0.314685	0.335664	0.34965			0.154762	0.196429	0.291667		0.338095	0.354594	0.348412
	19	0.388889	0.380912	0.601504		0.309524	0.315476	0.375	0.607143	0.292857	0.1	0.415152	0.236364	0.348485	0.166667	0.416667	0.416667	0.466667	0.183333	0.35	0.142857	0.571429	0.285714	0.205128	0.355769	0.439103	0.4	0.425	0.175	0.395833	0.15625	0.447917			0.309524	0.166667	0.205128		0.244426	0.347619	0.301042
	20	0.272222	0.474916	0.835888		0.358974	0.264957	0.376068	0.375	0.25	0.375	0.0833333	0.395833	0.520833	0.464286	0.321429	0.214286	0.213235	0.514706	0.272059	0.364286	0.171429	0.464286	0.215909	0.522727	0.261364	0.111111	0.512821	0.376068	0.325077	0.19969	0.475232			0.358974	0.464286	0.215909		0.385417	0.35562	0.390953
	21	0.361111	0.420513	0.744721		0.38	0.26	0.36	0.216667	0.15	0.633333	0.236364	0.381818	0.381818	0.569231	0	0.430769	0.241667	0.466667	0.291667	0.388655	0.357143	0.254202	0.555556	0.0555556	0.388889	0.166667	0.318182	0.515152	0.125	0.325	0.55			0.38	0.569231	0.555556		0.386742	0.342419	0.427083
	22	0.316667	0.337037	0.690476		0.0909091	0.603896	0.305195	0.309524	0.507937	0.18254	0.401786	0.401786	0.196429	0.118056	0.527778	0.354167	0.372222	0.366667	0.261111	0.35	0.05	0.6	0.222222	0.333333	0.444444	0.3875	0.4875	0.125	0.465278	0.298611	0.236111			0.0909091	0.118056	0.222222		0.322173	0.319444	0.286806
	24	0.3	0.346424	0.77346		0.275	0.325	0.4	0.354167	0.329167	0.316667	0.3125	0.4375	0.25	0.485714	0.2	0.314286	0.138889	0.583333	0.277778	0.395833	0.270833	0.333333	0.265152	0.382576	0.352273	0.195833	0.454167	0.35	0.4375	0.15625	0.40625			0.275	0.485714	0.265152		0.333333	0.366319	0.341667
	25	0.355556	0.580645	0.649194		0.54375	0.1625	0.29375	0.222222	0.666667	0.111111	0.333333	0.166667	0.5	0.4375	0.357143	0.205357	0.422078	0.461039	0.116883	0.508333	0.258333	0.233333	0.55	0.175	0.275	0.477273	0.281818	0.240909	0.375	0.25	0.375			0.54375	0.4375	0.55		0.361111	0.267397	0.286932
	26	0.35	0.467708	0.630952		0.278571	0.338095	0.383333	0.397727	0.306818	0.295455	0.541667	0.125	0.333333	0.328671	0.321678	0.34965	0.306818	0.539773	0.153409	0.681818	0.0454545	0.272727	0.35	0.2	0.45	0.339286	0.339286	0.321429	0.333333	0.354167	0.3125			0.278571	0.328671	0.35		0.265152	0.252841	0.331845
	27	0.35	0.14939	0.790409		0	0.333333	0.666667	0.330317	0.359729	0.309955	0.35	0.15	0.5	0.527778	0.25	0.222222	0.183333	0.633333	0.183333	0.383333	0.166667	0.45	0.321429	0.366071	0.3125	0.216667	0.733333	0.05	0.253846	0.188462	0.557692			0	0.527778	0.321429		0.329921	0.358333	0.382372
Exploiting	1	0.366667	0.285425	0.804924		0.1625	0.325	0.5125	0.320833	0.483333	0.195833	0.216667	0.275	0.508333	0.166667	0.466667	0.366667	0.233333	0.4	0.366667	0.260504	0.432773	0.306723	0.171429	0.464286	0.364286	0.485714	0.25	0.264286	0.266667	0.191667	0.541667			0.1625	0.166667	0.171429		0.365625	0.376541	0.311905
Experiment 9	2	0.427778	0.128571	0.704934		0.416667	0.25	0.333333	0.195187	0.489305	0.315508	0.311842	0.102632	0.585526	0.170455	0.647727	0.181818	0.225	0.366667	0.408333	0.214286	0.428571	0.357143	0.196429	0.267857	0.535714	0.257576	0.522727	0.219697	0.302632	0.381579	0.315789			0.416667	0.170455	0.196429		0.373243	0.390179	0.359948
	3	0.344444	0.115556	0.880785		0.125	0.291667	0.583333	0	0.416667	0.583333	0.10049	0.455882	0.443627	0.125	0.375	0.5	0.170455	0.414773	0.414773	0.0794118	0.526471	0.394118	0	1	0	0.04	0.592727	0.367273	0.133333	0.216667	0.65			0.125	0.125	0		0.474877	0.437533	0.456667
	4	0.316667	0.232955	0.630682		0.277778	0.388889	0.333333	0.298611	0.409722	0.291667	0.380952	0.214286	0.404762	0.375	0.263889	0.361111	0.125	0.4	0.475	0.324675	0.162338	0.512987	0.407143	0.207143	0.385714	0.0909091	0.538961	0.37013	0.336364	0.224242	0.439394			0.277778	0.375	0.407143		0.330109	0.387581	0.393182
	5	0.361111	0.433333	0.683136		0.270053	0.358289	0.371658	0.407143	0.392857	0.2	0.366667	0.311111	0.322222	0.118056	0.409722	0.472222	0.65	0.175	0.175	0.3	0.3	0.4	0.455357	0.482143	0.0625	0.268382	0.360294	0.371324	0.290909	0.236364	0.472727			0.270053	0.118056	0.455357		0.306548	0.2625	0.360177
	7	0.244444	0.363636	0.813862		0.484127	0.349206	0.166667	0.0625	0.860577	0.0769231	0.5	0.3	0.2	0.763889	0.236111	0	0.22408	0.650502	0.125418	0.285714	0.392857	0.321429	0.25	0.385417	0.364583	0.22619	0.636905	0.136905	0.0454545	0.295455	0.659091			0.484127	0.763889	0.25		0.359375	0.372551	0.432089
	9	0.316667	0.214286	0.807407		0.388889	0.111111	0.5	0.0357143	0.559524	0.404762	0.227778	0.266667	0.505556	0.45	0.183333	0.366667	0.267857	0.333333	0.39881	0.178571	0.285714	0.535714	0.291667	0.416667	0.291667	0.0769231	0.50641	0.416667	0.333333	0.354167	0.3125			0.388889	0.45	0.291667		0.434127	0.388393	0.397436
	11	0.3	0.312414	0.898333		0.121429	0.342857	0.535714	0.24359	0.452991	0.303419	0.15	0.45	0.4	0.583333	0.416667	0	0.160714	0.714286	0.125	0.15	0.225	0.625	0.154762	0.547619	0.297619	0.129167	0.420833	0.45	0.270468	0.217836	0.511696			0.121429	0.583333	0.154762		0.401603	0.422321	0.400091
	13	0.322222	0.387931	0.778571		0.230769	0.32967	0.43956	0.208333	0.458333	0.333333	0.423611	0.513889	0.0625	0.625	0.25	0.125	0.266667	0.408333	0.325	0.439394	0.170455	0.390152	0.381818	0.336364	0.281818	0.0625	0.732143	0.205357	0.125	0.180556	0.694444			0.230769	0.625	0.381818		0.342014	0.323485	0.453125
	14	0.311111	0.125798	0.771795		0	0.583333	0.416667	0.125	0.55	0.325	0.215909	0.261364	0.522727	0.222222	0.25	0.527778	0.194712	0.557692	0.247596	0.392857	0.174107	0.433036	0.0714286	0.342857	0.585714	0.169643	0.5625	0.267857	0.0625	0.505682	0.431818			0	0.222222	0.0714286		0.414773	0.353108	0.441964
	15	0.344444	0.0820272	0.924501		0	0.333333	0.666667	0.147059	0.69888	0.154062	0.05	0.325	0.625	0.25	0.5	0.25	0.0787879	0.821212	0.1	0.0912698	0.198413	0.710317	0.0833333	0.166667	0.75	0.0732323	0.752525	0.174242	0.0588235	0.287582	0.653595			0	0.25	0.0833333		0.450735	0.457486	0.466986
	16	0.355556	0.469458	0.723485		0.204545	0.30303	0.492424	0.236364	0.381818	0.381818	0.298611	0.409722	0.291667	0.4625	0.225	0.3125	0.5	0.225	0.275	0.512821	0.138462	0.348718	0.4	0.4	0.2	0.4	0.2	0.4	0.458333	0.125	0.416667			0.204545	0.4625	0.4		0.366256	0.246795	0.285417
	18	0.3	0.485795	0.725524		0.444444	0.361111	0.194444	0.238095	0.464286	0.297619	0.125	0.425	0.45	0.690476	0.202381	0.107143	0.572193	0.264706	0.163102	0.320513	0.0384615	0.641026	0.392857	0.428571	0.178571	0.277778	0.611111	0.111111	0.25974	0.279221	0.461039			0.444444	0.690476	0.392857		0.409226	0.276824	0.36562
	19	0.311111	0.292989	0.645768		0.481818	0.381818	0.136364	0.154762	0.607143	0.238095	0.1	0.305556	0.594444	0.713636	0.286364	0	0.167614	0.647727	0.184659	0.314286	0.171429	0.514286	0.4875	0.225	0.2875	0.171429	0.62619	0.202381	0.211111	0.161111	0.627778			0.481818	0.713636	0.4875		0.43631	0.379525	0.404365
	20	0.383333	0.557814	0.741379		0.423077	0.192308	0.384615	0.283333	0.533333	0.183333	0.486111	0.222222	0.291667	0.25	0.276786	0.473214	0.596154	0.264423	0.139423	0.58547	0.132479	0.282051	0.324675	0.253247	0.422078	0.15	0.45	0.4	0.207792	0.396104	0.396104			0.423077	0.25	0.324675		0.307639	0.204594	0.410552
	21	0.344444	0.0484914	0.767857		0	0.25	0.75	0.0454545	0.636364	0.318182	0.137771	0.0820433	0.780186	0.154762	0.380952	0.464286	0.211111	0.522222	0.266667	0.293956	0.228022	0.478022	0	0.266667	0.733333	0.253968	0.563492	0.18254	0.139423	0.209135	0.651442			0	0.154762	0		0.454194	0.373733	0.401652
	22	0.411111	0.631006	0.845926		0.35	0.38	0.27	0.283333	0.35	0.366667	0.183333	0.6	0.216667	0.5	0.5	0	0.458042	0.367133	0.174825	0.583333	0.0833333	0.333333	0.590909	0.0909091	0.318182	0.472222	0.236111	0.291667	0.45	0.225	0.325			0.35	0.5	0.590909		0.383333	0.239656	0.269444
	23	0.383333	0.399646	0.900219		0.281818	0.372727	0.345455	0.125	0.397059	0.477941	0.105556	0.472222	0.422222	0.25	0.166667	0.583333	0.208333	0.6	0.191667	0.392308	0.0634615	0.544231	0.267857	0.0714286	0.660714	0.285714	0.214286	0.5	0.283333	0.429167	0.2875			0.281818	0.25	0.267857		0.442361	0.34984	0.357738
	24	0.327778	0.242857	0.93964		0.145833	0.208333	0.645833	0.125	0.5	0.375	0.0919118	0.301471	0.606618	0.5	0.5	0	0.289583	0.614583	0.0958333	0.203947	0.151316	0.644737	0.25	0.444444	0.305556	0.253968	0.468254	0.277778	0.0909091	0.363636	0.545455			0.145833	0.5	0.25		0.445772	0.376617	0.413781
	25	0.366667	0.0600985	0.891667		0.5	0	0.5	0.245614	0.517544	0.236842	0.0940171	0.352564	0.553419	0.25	0.125	0.625	0.133929	0.696429	0.169643	0.163462	0.11859	0.717949	0.142857	0.271429	0.585714	0.05	0.6	0.35	0.0666667	0.379167	0.554167			0.5	0.25	0.142857		0.415092	0.425652	0.470833
	26	0.338889	0.271104	0.64093		0.190909	0.336364	0.472727	0.508333	0.125	0.366667	0.25625	0.23125	0.5125	0.35119	0.196429	0.452381	0.522222	0.166667	0.311111	0.181818	0.295455	0.522727	0.331731	0.225962	0.442308	0.0625	0.5125	0.425	0.402273	0.281818	0.315909			0.190909	0.35119	0.331731		0.308854	0.32399	0.383807
	27	0.294444	0.828889	0.602273		0.510714	0.295238	0.194048	0	0.125	0.875	0.5	0.5	0	0.666667	0.25	0.0833333	0.572398	0.291855	0.135747	0.5	0.142857	0.357143	0.625	0.333333	0.0416667	0.55	0.1875	0.2625	0.416667	0.266667	0.316667			0.510714	0.666667	0.625		0.375	0.2319	0.258333
	28	0.333333	0.304598	0.646154		0.225	0.3125	0.4625	0	0.6	0.4	0.6	0.0833333	0.316667	0.25	0.333333	0.416667	0.533333	0.183333	0.283333	0.3125	0.1875	0.5	0.1	0.585714	0.314286	0.290909	0.336364	0.372727	0.374126	0.174825	0.451049			0.225	0.25	0.1		0.35	0.288542	0.333741
	30	0.4	0.304226	0.847701		0.261905	0.357143	0.380952	0.401786	0.339286	0.258929	0.107955	0.268939	0.623106	0.225	0.35	0.425	0.389583	0.45	0.160417	0.266667	0.366667	0.366667	0.305556	0.377778	0.316667	0.321429	0.464286	0.214286	0.297619	0.297619	0.404762			0.261905	0.225	0.305556		0.372565	0.335938	0.345238
	31	0.394444	0.185714	0.87594		0.1	0.1	0.8	0.1875	0.8125	0	0.299632	0.0900735	0.610294	0.125	0.75	0.125	0.424242	0.484848	0.0909091	0.3	0.225	0.475	0.254902	0.457516	0.287582	0.222222	0.688889	0.0888889	0.125	0	0.875			0.1	0.125	0.254902		0.378217	0.318939	0.413194
	32	0.333333	0.297203	0.822308		0.125	0.291667	0.583333	0.126984	0.619048	0.253968	0.403846	0.198718	0.397436	0.166667	0.333333	0.5	0.100962	0.596154	0.302885	0.281818	0	0.718182	0.05	0.45	0.5	0.186813	0.445055	0.368132	0.384454	0.195378	0.420168			0.125	0.166667	0.05		0.367292	0.404305	0.357183
	34	0.333333	0.334677	0.925		0.0769231	0.587912	0.335165	0.0909091	0.590909	0.318182	0.266667	0.433333	0.3	0.125	0.875	0	0.25	0.608333	0.141667	0.215909	0.17803	0.606061	0.0833333	0.5	0.416667	0.3	0.366667	0.333333	0.125	0.375	0.5			0.0769231	0.125	0.0833333		0.410606	0.383523	0.39375
	35	0.316667	0.241026	0.863095		0.136364	0.424242	0.439394	0.3125	0.5	0.1875	0.190909	0.331818	0.477273	0	0.583333	0.416667	0.194444	0.388889	0.416667	0.215909	0.174242	0.609848	0.142857	0.542857	0.314286	0.330357	0.294643	0.375	0.227083	0.322917	0.45			0.136364	0	0.142857		0.374148	0.397412	0.36064
	36	0.316667	0.150794	0.7375		0	0.375	0.625	0.258929	0.5	0.241071	0.305556	0.361111	0.333333	0.0833333	0.5	0.416667	0.311111	0.477778	0.211111	0.208333	0.208333	0.583333	0.477778	0.155556	0.366667	0.181319	0.335165	0.483516	0.0666667	0.316667	0.616667			0	0.0833333	0.477778		0.358879	0.370139	0.438004
		0.341799	0.364008	0.774125
			0.0197028	0.0123802
						WS_S	WS_U	WS_D	WU_S	WU_U	WU_D	WD_S	WD_U	WD_D	LS_S	LS_U	LS_D	LU_S	LU_U	LU_D	LD_S	LD_U	LD_D	DS_S	DS_U	DS_D	DU_S	DU_U	DU_D	DD_S	DD_U	DD_D			WStay_Stay	LStay_Stay	DStay_Stay		Wshift_Shift	Lshift_Shift	Dshift_Shift
Exploitable	1	0.505556	0.716471	0.551136		0.836198	0.0985844	0.0652174	0.154762	0.52381	0.321429	0.229167	0.354167	0.416667	0.777778	0.0555556	0.166667	0.325	0.55	0.125	0.214286	0.571429	0.214286	0.475	0.341667	0.183333	0.257576	0.431818	0.310606	0.25	0.75	0			0.836198	0.777778	0.475		0.404018	0.365179	0.373106
Experiment 6	2	0.538889	0.8583	0.512821		0.772609	0.0862069	0.141184	0.25	0.25	0.5	0.214286	0.785714	0	0.541667	0.291667	0.166667	0.55	0.45	0	0.5	0.5	0	0.785714	0.142857	0.0714286	0.694444	0.0277778	0.277778	0.0833333	0.791667	0.125			0.772609	0.541667	0.785714		0.383929	0.2375	0.305556
	3	0.538889	0.85	0.735577		0.77619	0.0571429	0.166667	0.35	0.45	0.2	0.291667	0.583333	0.125	0.666667	0.125	0.208333	0.416667	0.291667	0.291667	0.5	0.392857	0.107143	0.533333	0.366667	0.1	0.616667	0.283333	0.1	0.125	0.583333	0.291667			0.77619	0.666667	0.533333		0.339583	0.270833	0.314583
	4	0.388889	0.526605	0.781746		0.476974	0.213816	0.309211	0.35	0.475	0.175	0.2	0.1625	0.6375	0.333333	0.333333	0.333333	0.459596	0.439394	0.10101	0.382576	0.0871212	0.530303	0.534965	0.342657	0.122378	0.1875	0.625	0.1875	0.422222	0.155556	0.422222			0.476974	0.333333	0.534965		0.3625	0.289457	0.347569
	5	0.422222	0.698099	0.733512		0.711806	0.154514	0.133681	0.0714286	0.142857	0.785714	0	0.8	0.2	0.482143	0.392857	0.125	0.350649	0.415584	0.233766	0.694444	0.0555556	0.25	0.654762	0.107143	0.238095	0.222222	0.383838	0.393939	0.265152	0.227273	0.507576			0.711806	0.482143	0.654762		0.482143	0.238727	0.378157
	6	0.5	0.864329	0.502976		0.836083	0.0390961	0.124821	0	0.75	0.25	0.325	0.225	0.45	0.923077	0	0.0769231	0.5	0.4	0.1	0.8	0.1	0.1	0.590909	0.318182	0.0909091	0.2	0.366667	0.433333	0.333333	0.333333	0.333333			0.836083	0.923077	0.590909		0.41875	0.175	0.366667
	7	0.444444	0.862772	0.833684		0.721463	0.113171	0.165366	0.166667	0.833333	0	0.625	0.25	0.125	0.428571	0.5	0.0714286	0.5	0.333333	0.166667	0.166667	0.0833333	0.75	0.691667	0.141667	0.166667	0.5	0.388889	0.111111	0.140909	0.390909	0.468182			0.721463	0.428571	0.691667		0.302083	0.333333	0.339773
	8	0.544444	0.680417	0.65812		0.621463	0.0931707	0.285366	0.196429	0.125	0.678571	0.283333	0.683333	0.0333333	0.833333	0	0.166667	0.7	0.1	0.2	0.555556	0.222222	0.222222	0.625	0.25	0.125	0.588889	0.0666667	0.344444	0.125	0.694444	0.180556			0.621463	0.833333	0.625		0.38006	0.186111	0.321528
	9	0.383333	0.561265	0.730769		0.57529	0.299228	0.125483	0.175	0.2	0.625	0.2	0.6	0.2	0.535714	0.330357	0.133929	0.238636	0.545455	0.215909	0.243056	0.416667	0.340278	0.787879	0.0833333	0.128788	0.403846	0.519231	0.0769231	0.125	0.4375	0.4375			0.57529	0.535714	0.787879		0.40625	0.379577	0.367788
	10	0.488889	0.814894	0.958333		0.683388	0.115132	0.20148	0.2	0.3	0.5	0.333333	0.333333	0.333333	0.5	0.5	0	0.136364	0.515152	0.348485	0.414439	0.299465	0.286096	0.375	0.25	0.375	0.3375	0.3625	0.3	0.431818	0.136364	0.431818			0.683388	0.5	0.375		0.366667	0.362299	0.30767
	11	0.394444	0.394231	0.946003		0.166667	0.291667	0.541667	0.0833333	0.5	0.416667	0.213235	0.22549	0.561275	0	0.25	0.75	0.455357	0.473214	0.0714286	0.328571	0.138095	0.533333	0.1	0.614286	0.285714	0.416667	0.183333	0.4	0.121795	0.205128	0.673077			0.166667	0	0.1		0.425858	0.304018	0.365385
	12	0.416667	0.631439	0.932382		0.483158	0.245263	0.271579	0.290909	0.0909091	0.618182	0.3	0.6	0.1	0	0.166667	0.833333	0.327273	0.431818	0.240909	0.394958	0.172269	0.432773	0.278846	0.480769	0.240385	0.558442	0.279221	0.162338	0.3	0.35	0.35			0.483158	0	0.278846		0.352273	0.319442	0.28539
	13	0.533333	0.666364	0.588235		0.576299	0.187229	0.236472	0.283333	0	0.716667	0.125	0.875	0	0.888889	0.0555556	0.0555556	0.875	0.0625	0.0625	0.7	0	0.3	0.683333	0.316667	0	0.454545	0.227273	0.318182	0.314286	0.685714	0			0.576299	0.888889	0.683333		0.397917	0.10625	0.307792
	14	0.361111	0.240385	0.829327		0.1	0.322222	0.577778	0.305556	0.444444	0.25	0.340909	0.223485	0.435606	0	0.375	0.625	0.286364	0.577273	0.136364	0.3	0.183333	0.516667	0.113095	0.52381	0.363095	0.325	0.3375	0.3375	0.181818	0.348485	0.469697			0.1	0	0.113095		0.338384	0.353409	0.373295
	15	0.344444	0.606349	0.707011		0.591304	0.198551	0.210145	0.2	0.6	0.2	0.285714	0.428571	0.285714	0.427273	0.427273	0.145455	0.242308	0.215385	0.542308	0.25	0.25	0.5	0.377778	0.211111	0.411111	0.253968	0.420635	0.325397	0.420635	0.361111	0.218254			0.591304	0.427273	0.377778		0.378571	0.376923	0.331349
	16	0.405556	0.342481	0.797619		0.439103	0.320513	0.240385	0.333333	0.366667	0.3	0.27381	0.313492	0.412698	0.125	0.35	0.525	0.266667	0.408333	0.325	0.225	0.15	0.625	0.208333	0.458333	0.333333	0.191667	0.55	0.258333	0.302885	0.504808	0.192308			0.439103	0.125	0.208333		0.348214	0.377083	0.376362
	20	0.311111	0.500752	0.733295		0.4375	0.395833	0.166667	0.125	0.4	0.475	0	0.357143	0.642857	0.518182	0.290909	0.190909	0.272727	0.590909	0.136364	0.222222	0.277778	0.5	0.664336	0.115385	0.22028	0.557143	0.338095	0.104762	0.271429	0.264286	0.464286			0.4375	0.518182	0.664336		0.46875	0.376263	0.292857
	21	0.372222	0.262673	0.729167		0.6	0.333333	0.0666667	0.111111	0.65873	0.230159	0.162338	0.415584	0.422078	0.541667	0.166667	0.291667	0.225	0.4125	0.3625	0.107143	0.0714286	0.821429	0.3	0.366667	0.333333	0.107143	0.542857	0.35	0.174825	0.335664	0.48951			0.6	0.541667	0.3		0.431638	0.416964	0.429508
	22	0.388889	0.617595	0.682105		0.744048	0.102381	0.153571	0.35	0.325	0.325	0.361111	0.222222	0.416667	0.354167	0.145833	0.5	0.321429	0.553571	0.125	0.397436	0.0833333	0.519231	0.4	0.225	0.375	0.0909091	0.393939	0.515152	0.480769	0.138462	0.380769			0.744048	0.354167	0.4		0.322222	0.320284	0.35708
	26	0.433333	0.681938	0.83871		0.747692	0.213846	0.0384615	0.0714286	0.757143	0.171429	0	0.1	0.9	0.791667	0.208333	0	0.0333333	0.666667	0.3	0.45	0.241667	0.308333	0.9	0.1	0	0.254808	0.543269	0.201923	0	0.325	0.675			0.747692	0.791667	0.9		0.482143	0.379167	0.436298
	27	0.416667	0.836806	0.670455		0.620349	0.246512	0.13314	0.375	0.125	0.5	0.25	0.25	0.5	0.701389	0.125	0.173611	0.264706	0.176471	0.558824	0.421429	0.121429	0.457143	0.625	0.333333	0.0416667	0.5	0.1875	0.3125	0.321429	0.314286	0.364286			0.620349	0.701389	0.625		0.34375	0.328466	0.294643
	28	0.355556	0.563725	0.554487		0.484615	0.326923	0.188462	0.375	0.425	0.2	0.633333	0.2	0.166667	0.339286	0.232143	0.428571	0.45	0.35	0.2	0.4375	0.229167	0.333333	0.531818	0.345455	0.122727	0.465909	0.198864	0.335227	0.681818	0.136364	0.181818			0.484615	0.339286	0.531818		0.247917	0.278125	0.213068
	30	0.422222	0.354978	0.894928		0.428571	0.27381	0.297619	0.216912	0.330882	0.452206	0.0839161	0.573427	0.342657	0.1	0.1	0.8	0.310096	0.519231	0.170673	0.333333	0.166667	0.5	0.25	0.266667	0.483333	0.35	0.45	0.2	0.214286	0.564286	0.221429			0.428571	0.1	0.25		0.424793	0.339143	0.358929
	31	0.438889	0.488095	0.80848		0.47931	0.134483	0.386207	0.3125	0.4375	0.25	0.251337	0.513369	0.235294	0.1	0.5	0.4	0.733333	0.166667	0.1	0.3625	0.475	0.1625	0.395928	0.312217	0.291855	0.488095	0.3	0.211905	0.5	0	0.5			0.47931	0.1	0.395928		0.359041	0.226042	0.252976
	32	0.372222	0.387701	0.731781		0.184524	0.339286	0.47619	0.328283	0.469697	0.20202	0.472222	0.194444	0.333333	0.266667	0.3	0.433333	0.205128	0.596154	0.198718	0.3	0.15	0.55	0.142857	0.271429	0.585714	0.285714	0.5	0.214286	0.372549	0.254902	0.372549			0.184524	0.266667	0.142857		0.299874	0.373718	0.335434
	33	0.5	0.52	0.675439		0.390244	0.36128	0.248476	0.377193	0.184211	0.438596	0.553846	0.253846	0.192308	0.5	0.388889	0.111111	0.381818	0.372727	0.245455	0.517857	0.142857	0.339286	0.30303	0.459596	0.237374	0.416667	0.25	0.333333	0.25	0.625	0.125			0.390244	0.5	0.30303		0.26724	0.275081	0.333333
	34	0.383333	0.4875	0.812422		0.293103	0.408867	0.29803	0.340909	0.477273	0.181818	0.266667	0.377778	0.355556	0.425	0.475	0.1	0.4	0.4625	0.1375	0.313131	0.247475	0.439394	0.356061	0.257576	0.386364	0.516667	0.216667	0.266667	0.1	0.35	0.55			0.293103	0.425	0.356061		0.348106	0.321717	0.345833
	35	0.333333	0.286782	0.925595		0.336364	0.190909	0.472727	0.25	0.53125	0.21875	0.162338	0.324675	0.512987	0.5	0.333333	0.166667	0.198718	0.474359	0.326923	0.225	0.233333	0.541667	0.292857	0.342857	0.364286	0.25	0.59375	0.15625	0.14375	0.35625	0.5			0.336364	0.5	0.292857		0.396916	0.394071	0.401562
Exploitable	2	0.388889	0.865709	0.796146		0.575175	0.263986	0.160839	0.5	0	0.5	0.5	0.25	0.25	0.45	0	0.55	0.605769	0.394231	0	0.590909	0.136364	0.272727	0.455882	0.343137	0.20098	0.481818	0.145455	0.372727	0.428571	0.285714	0.285714			0.575175	0.45	0.455882		0.25	0.20083	0.272403
Experiment 8	4	0.35	0.552976	0.55746		0.487069	0.114224	0.398707	0.5	0.25	0.25	0.336364	0.290909	0.372727	0.738889	0.105556	0.155556	0.425	0.175	0.4	0.469697	0.212121	0.318182	0.546377	0.265217	0.188406	0.348214	0.25	0.401786	0.519231	0.115385	0.365385			0.487069	0.738889	0.546377		0.290909	0.276326	0.283139
	6	0.433333	0.628947	0.688552		0.604167	0.208333	0.1875	0.375	0.0625	0.5625	0.267857	0.258929	0.473214	0.446429	0.214286	0.339286	0.166667	0.416667	0.416667	0.694805	0.152597	0.152597	0.508333	0.366667	0.125	0.161111	0.361111	0.477778	0.285714	0.214286	0.5			0.604167	0.446429	0.508333		0.339286	0.284632	0.388294
	9	0.555556	0.827206	0.45614		0.76377	0.0495716	0.186659	0.875	0.125	0	0.266667	0.55	0.183333	0.6125	0.1	0.2875	0.166667	0.166667	0.666667	0.3	0.5	0.2	0.775	0.175	0.05	0.693182	0.0909091	0.215909	0.414286	0.314286	0.271429			0.76377	0.6125	0.775		0.214583	0.383333	0.223133
	15	0.516667	0.62657	0.466403		0.858238	0.0530013	0.0887612	0.375	0.125	0.5	0.15	0.6875	0.1625	0.30303	0.299242	0.397727	0.35	0.1	0.55	0.888889	0.0555556	0.0555556	0.602564	0.237179	0.160256	0.75	0.125	0.125	0.333333	0.666667	0			0.858238	0.30303	0.602564		0.36875	0.190278	0.229167
	16	0.416667	0.412162	0.65942		0.388889	0.305556	0.305556	0.355556	0.311111	0.333333	0.477778	0.366667	0.155556	0.409722	0.173611	0.416667	0.520833	0.3125	0.166667	0.591667	0.141667	0.266667	0.0454545	0.477273	0.477273	0.275	0.3375	0.3875	0.291667	0.375	0.333333			0.388889	0.409722	0.0454545		0.291667	0.221875	0.358333
	17	0.477778	0.882035	0.436508		0.987805	0	0.0121951	0.125	0.875	0	0.625	0.125	0.25	0.7	0.125	0.175	0.416667	0.416667	0.166667	0.583333	0.125	0.291667	0.797619	0.154762	0.047619	0.55	0.125	0.325	0.25	0.375	0.375			0.987805	0.7	0.797619		0.3125	0.25	0.3
	18	0.444444	0.829365	0.722826		0.68969	0.123123	0.187187	0.25	0.375	0.375	0.166667	0.25	0.583333	0.761905	0.154762	0.0833333	0.371429	0.485714	0.142857	0.681818	0.181818	0.136364	0.778571	0.121429	0.1	0.425	0.4125	0.1625	0.2	0.35	0.45			0.68969	0.761905	0.778571		0.395833	0.236688	0.34375
	20	0.488889	0.813104	0.782214		0.776703	0.0832632	0.140034	0	0.75	0.25	0.125	0.5	0.375	0.8	0.1	0.1	0.125	0.666667	0.208333	0.410714	0.35119	0.238095	0.694444	0.25	0.0555556	0.541667	0.225	0.233333	0	0.375	0.625			0.776703	0.8	0.694444		0.46875	0.366071	0.364583
	21	0.372222	0.650735	0.834881		0.427174	0.298913	0.273913	0.125	0.708333	0.166667	0.325397	0.166667	0.507937	0.225	0.55	0.225	0.541667	0.142857	0.315476	0.75	0.208333	0.0416667	0.333333	0.354167	0.3125	0.236364	0.431818	0.331818	0.272727	0.290909	0.436364			0.427174	0.225	0.333333		0.387401	0.177083	0.372727
	22	0.5	0.575668	0.4		0.544872	0.259615	0.195513	0.1	0.166667	0.733333	0.416667	0.375	0.208333	0.683761	0.205128	0.111111	0.2	0.2	0.6	0.576923	0.153846	0.269231	0.57265	0.205128	0.222222	0.666667	0.222222	0.111111	0.65	0.1	0.25			0.544872	0.683761	0.57265		0.370833	0.305769	0.170833
	23	0.433333	0.551587	0.862308		0.672769	0.144165	0.183066	0.196429	0.410714	0.392857	0.155556	0.266667	0.577778	0.541667	0.125	0.333333	0.25974	0.506494	0.233766	0.375	0.279762	0.345238	0.291667	0.5	0.208333	0.317647	0.376471	0.305882	0.283333	0.25	0.466667			0.672769	0.541667	0.291667		0.412004	0.341315	0.349755
	24	0.483333	0.561771	0.488095		0.655724	0.0968013	0.247475	0.416667	0.166667	0.416667	0.440972	0.347222	0.211806	0.661616	0	0.338384	0.166667	0.666667	0.166667	0.741071	0.125	0.133929	0.472222	0.353175	0.174603	0.666667	0.05	0.283333	0.833333	0	0.166667			0.655724	0.661616	0.472222		0.28559	0.273065	0.125
	26	0.461111	0.503775	0.902381		0.433687	0.197613	0.3687	0.1625	0.375	0.4625	0.338889	0.477778	0.183333	0.5	0.25	0.25	0.366667	0.366667	0.266667	0.593407	0.186813	0.21978	0.227273	0.531818	0.240909	0.411111	0.244444	0.344444	0.3	0.266667	0.433333			0.433687	0.5	0.227273		0.374653	0.259982	0.322222
	28	0.394444	0.6625	0.77931		0.465625	0.227083	0.307292	0.0833333	0.75	0.166667	0.511111	0.0555556	0.433333	0.2	0.314286	0.485714	0.392857	0.464286	0.142857	0.619658	0.153846	0.226496	0.602273	0.227273	0.170455	0.377778	0.361111	0.261111	0.452381	0.111111	0.436508			0.465625	0.2	0.602273		0.351389	0.246871	0.29246
	29	0.355556	0.694792	0.717949		0.780952	0.0988095	0.120238	0.25	0.333333	0.416667	0.1	0.5	0.4	0.583333	0.166667	0.25	0.439394	0.431818	0.128788	0.485714	0.0357143	0.478571	0.68254	0.18254	0.134921	0.208333	0.25	0.541667	0.238095	0.452381	0.309524			0.780952	0.583333	0.68254		0.4125	0.268723	0.388393
	31	0.372222	0.430985	0.935315		0.561404	0.166667	0.27193	0.0555556	0.555556	0.388889	0	0.775	0.225	0	1	0	0.195187	0.518717	0.286096	0.142857	0.547619	0.309524	0	0.875	0.125	0.225	0.535	0.24	0.22619	0.380952	0.392857			0.561404	0	0		0.486111	0.415489	0.387202
	33	0.472222	0.704861	0.810096		0.532727	0.160606	0.306667	0.25	0.5	0.25	0.480769	0.341346	0.177885	0.5	0.4	0.1	0.446429	0.196429	0.357143	0.4375	0.348214	0.214286	0.253968	0.452381	0.293651	0.614583	0.125	0.260417	0.125	0.25	0.625			0.532727	0.5	0.253968		0.317308	0.279018	0.315104
	34	0.45	0.463889	0.957273		0.56087	0.208696	0.230435	0.0416667	0.59375	0.364583	0.155556	0.466667	0.377778	0	0	1	0.129371	0.618881	0.251748	0.466346	0.139423	0.394231	0	1	0	0.157051	0.637821	0.205128	0.163462	0.379808	0.456731			0.56087	0	0		0.450694	0.351071	0.419872
	35	0.377778	0.558824	0.730769		0.368421	0.105263	0.526316	0.375	0.25	0.375	0.333333	0.166667	0.5	0.428571	0.428571	0.142857	0.333333	0.666667	0	0.384615	0.153846	0.461538	0.375	0.25	0.375	0.285714	0.428571	0.285714	0.428571	0.214286	0.357143			0.368421	0.428571	0.375		0.322917	0.320513	0.321429
	37	0.588889	0.807566	0.738636		0.86686	0.0965116	0.0366279	0.175	0.55	0.275	0.0833333	0.666667	0.25	0.9	0.1	0	0.0555556	0.688889	0.255556	0.560606	0.0909091	0.348485	0.857143	0.142857	0	0.486111	0.111111	0.402778	0	0.366667	0.633333			0.86686	0.9	0.857143		0.435417	0.34596	0.378472
Exploitable	2	0.444444	0.594532	0.847222		0.447818	0.286528	0.265655	0.227273	0.409091	0.363636	0.325	0.45	0.225	0.3	0.2	0.5	0.1	0.55	0.35	0.418269	0.254808	0.326923	0	0.8125	0.1875	0.516667	0.37619	0.107143	0.222222	0.388889	0.388889			0.447818	0.3	0		0.361932	0.370433	0.315278
Experiment 10	3	0.466667	0.658163	0.780702		0.836538	0.056891	0.106571	0	0.3	0.7	0.371429	0.628571	0	0.75	0.25	0	0.225	0.525	0.25	0.291667	0.458333	0.25	0.647727	0.230114	0.122159	0.195238	0.142857	0.661905	0.25	0.5	0.25			0.836538	0.75	0.647727		0.407143	0.370833	0.38869
	5	0.572222	0.93834	0.564426		0.819407	0.057053	0.12354	0.5	0	0.5	0.166667	0.666667	0.166667	0.961538	0	0.0384615	0.5	0.25	0.25	0.428571	0.428571	0.142857	0.75	0.25	0	0.769231	0.153846	0.0769231	0.125	0.625	0.25			0.819407	0.961538	0.75		0.333333	0.267857	0.276442
	7	0.494444	0.587895	0.754209		0.589852	0.295983	0.114165	0.0714286	0.214286	0.714286	0.1	0.6	0.3	0.5	0.5	0	0.0909091	0.272727	0.636364	0.380952	0.409524	0.209524	0.5	0.125	0.375	0.222222	0.722222	0.0555556	0.25	0.416667	0.333333			0.589852	0.5	0.5		0.457143	0.382035	0.381944
	8	0.416667	0.27027	0.73059		0.153846	0.43956	0.406593	0.236111	0.569444	0.194444	0.208333	0.458333	0.333333	0.222222	0.311111	0.466667	0.375	0.348214	0.276786	0.290909	0.0909091	0.618182	0.211111	0.211111	0.577778	0.378571	0.378571	0.242857	0.311111	0.333333	0.355556			0.153846	0.222222	0.211111		0.388889	0.333523	0.327579
	10	0.416667	0.568713	0.857143		0.535885	0.120813	0.343301	0.3125	0.1875	0.5	0.145833	0.614583	0.239583	0.75	0	0.25	0.35	0.466667	0.183333	0.282051	0.278846	0.439103	0.416667	0.277778	0.305556	0.416667	0.260417	0.322917	0.1125	0.275	0.6125			0.535885	0.75	0.416667		0.385417	0.341987	0.367708
	12	0.566667	0.859596	0.709524		0.825749	0.0818535	0.0923973	0.0833333	0.0833333	0.833333	0	0.9	0.1	0.875	0	0.125	0.416667	0.0833333	0.5	0.833333	0.166667	0	0.748252	0.206294	0.0454545	0.4375	0.0625	0.5	0.45	0.25	0.3			0.825749	0.875	0.748252		0.479167	0.1875	0.278125
	13	0.316667	0.17963	0.734167		0	0.404762	0.595238	0.215385	0.607692	0.176923	0.135714	0.157143	0.707143	0.0714286	0.22619	0.702381	0.354167	0.520833	0.125	0.45	0.1	0.45	0.216667	0.522222	0.261111	0.228022	0.513736	0.258242	0.348485	0.281818	0.369697			0	0.0714286	0.216667		0.412225	0.298958	0.355873
	14	0.505556	0.45751	0.541958		0.354167	0.114583	0.53125	0.4375	0.0625	0.5	0.0952381	0.595238	0.309524	0.7	0.133333	0.166667	0.733333	0.266667	0	0.517857	0.285714	0.196429	0.533333	0.366667	0.1	0.5	0.136364	0.363636	0.171429	0.307143	0.521429			0.354167	0.7	0.533333		0.366815	0.187202	0.332143
	15	0.505556	0.731061	0.601779		0.707389	0.0517241	0.240887	0.333333	0.25	0.416667	0.277778	0.5	0.222222	0.506494	0.376623	0.116883	0.583333	0.416667	0	0.5625	0.208333	0.229167	0.560606	0.383838	0.0555556	0.732143	0.0625	0.205357	0.125	0.75	0.125			0.707389	0.506494	0.560606		0.347222	0.213542	0.285714
	16	0.561111	0.930572	0.547059		0.892199	0.043026	0.0647754	0	0.833333	0.166667	0	1	0	0.708333	0.125	0.166667	0.333333	0.555556	0.111111	0.642857	0.357143	0	0.928571	0.0714286	0	0.583333	0.233333	0.183333	0	0.75	0.25			0.892199	0.708333	0.928571		0.5	0.255952	0.354167
	19	0.533333	0.736214	0.625		0.571549	0.152357	0.276094	0.75	0.125	0.125	0.477273	0.477273	0.0454545	0.45	0.1625	0.3875	0.613636	0.0909091	0.295455	0.6	0.2	0.2	0.723077	0.276923	0	0.75	0.0625	0.1875	0.375	0.416667	0.208333			0.571549	0.45	0.723077		0.193182	0.196591	0.21875
	20	0.361111	0.566154	0.698137		0.277778	0.361111	0.361111	0.325	0.4125	0.2625	0.392857	0.22619	0.380952	0.375	0.375	0.25	0.48125	0.4875	0.03125	0.607143	0.166667	0.22619	0.414773	0.352273	0.232955	0.516667	0.3	0.183333	0.291667	0.458333	0.25			0.277778	0.375	0.414773		0.320536	0.227902	0.297917
	23	0.322222	0.225	0.74537		0.238095	0.464286	0.297619	0.171429	0.314286	0.514286	0.255639	0.406015	0.338346	0.383929	0.401786	0.214286	0.30303	0.439394	0.257576	0.176923	0.15	0.673077	0.408333	0.325	0.266667	0.20202	0.411616	0.386364	0.125	0.333333	0.541667			0.238095	0.383929	0.408333		0.393233	0.380012	0.418245
	24	0.405556	0.520734	0.64359		0.560372	0.22291	0.216718	0.522222	0.322222	0.155556	0.494949	0.146465	0.358586	0.266667	0.372222	0.361111	0.229167	0.416667	0.354167	0.602273	0.153409	0.244318	0.522436	0.237179	0.240385	0.579365	0.253968	0.166667	0.3	0.3	0.4			0.560372	0.266667	0.522436		0.245707	0.29214	0.280159
	25	0.455556	0.605131	0.668262		0.411458	0.402778	0.185764	0.3	0.15	0.55	0.366667	0.466667	0.166667	0.3125	0.375	0.3125	0.522222	0.377778	0.1	0.757143	0	0.242857	0.421429	0.478571	0.1	0.613636	0.386364	0	0.52381	0.309524	0.166667			0.411458	0.3125	0.421429		0.333333	0.180159	0.215639
	27	0.444444	0.636364	0.640399		0.715789	0.145614	0.138596	0.378788	0.265152	0.356061	0.142857	0.464286	0.392857	0.772727	0.0909091	0.136364	0.166667	0.607143	0.22619	0.442857	0.242857	0.314286	0.516667	0.25	0.233333	0.45	0.4	0.15	0.267857	0.392857	0.339286			0.715789	0.772727	0.516667		0.369589	0.347619	0.320536
	28	0.377778	0.546279	0.797554		0.321429	0.321429	0.357143	0.178571	0.642857	0.178571	0.4	0.416667	0.183333	0.466667	0.433333	0.1	0.583333	0.291667	0.125	0.722222	0.222222	0.0555556	0.528571	0.42381	0.047619	0.372727	0.166667	0.460606	0.325	0.55	0.125			0.321429	0.466667	0.528571		0.355357	0.173611	0.325568
	29	0.383333	0.55991	0.858561		0.341503	0.395425	0.263072	0.25	0.347222	0.402778	0.214286	0.642857	0.142857	0.375	0.375	0.25	0.233333	0.633333	0.133333	0.533613	0.294118	0.172269	0.479167	0.229167	0.291667	0.27619	0.552381	0.171429	0.175	0.225	0.6			0.341503	0.375	0.479167		0.383929	0.308263	0.387202
	30	0.366667	0.427557	0.724537		0.357143	0.404762	0.238095	0.4	0.333333	0.266667	0.242857	0.314286	0.442857	0.142857	0.5	0.357143	0.171429	0.678571	0.15	0.4	0.15	0.45	0.458333	0.236111	0.305556	0.229167	0.447917	0.322917	0.160256	0.358974	0.480769			0.357143	0.142857	0.458333		0.339286	0.357143	0.402644
	31	0.438889	0.728283	0.553571		0.750359	0.171449	0.0781923	0.166667	0.0833333	0.75	0.277778	0.444444	0.277778	0.780303	0.174242	0.0454545	0.583333	0.354167	0.0625	0.431818	0.170455	0.397727	0.653846	0.230769	0.115385	0.666667	0.166667	0.166667	0	0.583333	0.416667			0.750359	0.780303	0.653846		0.388889	0.246212	0.333333
	32	0.477778	0.683114	0.662105		0.786471	0.0747059	0.138824	0.3875	0.1	0.5125	0.375	0.416667	0.208333	0.555556	0.194444	0.25	0.47619	0.309524	0.214286	0.527778	0.205556	0.266667	0.503497	0.283217	0.213287	0.666667	0.166667	0.166667	0.0625	0.4375	0.5			0.786471	0.555556	0.503497		0.309375	0.249008	0.317708
	35	0.444444	0.748077	0.698864		0.71274	0.0853365	0.201923	0.291667	0.458333	0.25	0.636364	0.0909091	0.272727	0.819444	0.180556	0	0.125	0.142857	0.732143	0.463636	0.195455	0.340909	0.416667	0.347222	0.236111	0.4375	0.104167	0.458333	0.156566	0.59596	0.247475			0.71274	0.819444	0.416667		0.267992	0.352841	0.351484
	36	0.411111	0.644863	0.816552		0.59375	0.21875	0.1875	0.309524	0.309524	0.380952	0.166667	0.722222	0.111111	0.166667	0.166667	0.666667	0.238462	0.596154	0.165385	0.568182	0.236364	0.195455	0.466667	0.166667	0.366667	0.358333	0.366667	0.275	0.208333	0.208333	0.583333			0.59375	0.166667	0.466667		0.380952	0.298339	0.358333
		0.437823	0.607013	0.71777
			0.0211559	0.0156573
